# Supplementary material for: Whole exome sequencing of 28 families of Danish descent reveals novel candidate genes and pathways in developmental dysplasia of the hip
Source: Mol Genet Genomics. 2022 Dec 1;298(2):329–42. doi: 10.1007/s00438-022-01980-5 (PMC9938029; doi:10.1007/s00438-022-01980-5)
Supplement: Supplementary file 3 — Supplementary file3 (XLSX 28 KB) [file 438_2022_1980_MOESM3_ESM.xlsx]

## Sheet: Sequencing Metrics
Supplementary File 3. Whole Exome Sequencing metrics and number of variants
Family	Sample	%GC	Median insert size (bases)	Median coverage (X)	Mean coverage (X)	Aligned to human genome (%)	≥ 30X (%)	Duplication %	Number of variants per family in vcf files
Family 1	AF3E	50	242	114	135.8	99.7	97.3	24.4	47959
	D6FB	51	233	109	128.9	99.6	96.2	17
Family 2	B265	50	233	106	125.3	99.7	96.3	17.5	49132
	FC15	51	235	77	90.5	99.6	93.3	16.9
Family 3	0EA1	51	239	102	121.3	99.6	95.9	17.7	48514
	3B4A	50	238	132	159.1	99.7	97.7	16.5
Family 4	062F	50	245	130	153.9	99.6	97.7	15	47229
	C0AA	50	235	97	117.4	99.6	95.9	15.3
Family 5	39CA	51	224	97	115.2	99.6	96	20.8	52714
	8CF2	51	232	103	124.7	99.6	96.7	24.8
	A33E	55	232	102	132	99.5	94.2	18
Family 7	1215	50	240	93	109.2	99.8	95.1	17.3	47625
	C669	52	236	99.5	125.5	99.5	96.8	24.6
Family 8	232C	50	233	94	111.9	99.7	95.9	19.8	58404
	5324	51	225	118.3	118.3	99.7	96.4	19.9
	EAFC	49	239	86	102.1	99.7	94.5	17.9
Family 9	AD07	49	237	104	125.1	99.8	95.7	19.8	48569
	DF81	51	242	94	114.1	99.7	95.9	24.3
Family 10	BC0A	50	252	98	116.7	99.6	96.4	15	48017
	D961	51	232	108	128.5	99.5	96.2	19.6
Family 11	6EFC	50	254	93.6	92.9	99.5	93.6	16	48415
	BE09	50	250	100	117.4	99.6	96.4	18.9
Family 12	E6D8	50	233	224	265.1	99.7	98.7	15.2	49796
	FDD5	50	232	229	269.5	99.7	98.6	21.5
Family 13	5C3C	51	229	212	251.4	99.6	98.7	16.6	49977
	CE38	50	219	233	271.7	99.8	98.9	16.6
Family 14	2BD3	54	224	131	163.9	99.7	96.9	15.2	49260
	F56F	49	247	108	129.4	99.6	96.5	13.4
Family 15	36C2	50	238	112	132.8	99.6	96.9	18.1	47859
	B216	50	226	98	116.3	99.6	96.1	21.4
Family 17	15F7	52	222	115	138.4	99.5	97.6	24.4	49425
	EE93	50	235	103	123.1	99.7	96.6	15.4
Family 18	2874	50	222	255	298.4	99.8	98.8	17.5	49277
	D9C3	49	234	105	125.1	99.6	96.3	14
Family 19	35B7	49	234	103	123.5	99.6	96.2	13.4	48996
	B0C0	50	239	87	107.7	99.7	95.1	26.4
Family 20	5110	50	229	75	88.8	99.6	93.2	13.3	52442
	AACC	47	272	57	69.4	99.6	84.3	16.3
	F22F	51	234	89	107.3	99.6	94.9	19.2
Family 22	5D2F	49	236	40	49.1	99.7	70.2	25.9	46660
	8AAD	50	239	85	101.1	99.6	94.2	19.6
Family 25	8754	53	226	124	151.6	99.6	97	15.6	48831
	FD11	51	226	93	111.7	99.5	95.8	20
Family 26	05B5	52	226	86	105.5	99.6	94.2	23.5	50173
	B639	50	237	106	126.9	99.7	96.8	15.3
Family 27	3CCF	51	233	97	115.8	99.5	96	15.1	49096
	854F	51	225	119	142.2	99.5	96.7	17.5
Family 28	9CDD	51	236	67	79.6	99.6	91	13.2	48407
	53DD	54	227	96.1	131.2	99.6	96.1	19.5
	A5B3	53	227	6	7.7	99.6	1.2	22.1
Family 31	1A31	50	221	78	91.9	99.6	93.2	14.1	48496
	DC28	51	235	92	109.2	99.7	96	20.1
Family 32	1D33	50	237	82	101.8	99.7	94.5	25.3	48554
	A725	50	239	130	157.5	99.7	97.7	16.8
Family 33	2EDB	55	212	120	149.5	99.6	95.4	15.2	48486
	AAA7	55	229	123	157.2	99.7	94.7	21.5
Family 34	2A15	50	228	233	274.2	99.6	98.8	15.9	57841
	7E4F	50	229	86	101.8	99.5	95.5	16.1
	96D6	49	236	243	285.5	99.6	98.8	16.5
	5504	50	243	195	231.3	99.7	98.5	15.5
	E8BE	50	227	201	235.3	99.6	98.8	16
Family 35	8E81	51	233	97	114.1	99.6	96	20.2	51944
	A645	51	246	89	105.7	99.5	95.1	20.5
	DE47	51	224	119	142.1	99.7	97	17.1
Family 36	7CC1	54	229	133	168.8	99.7	97.3	20.5	50268
	EC6A	55	237	212	274.1	99.9	98.7	23.6
									49736.8	Average
	MIN	47	212	6	7.7	99.5	1.2	13.2	48722.3	Average family 2 members
	MAX	55	272	255	298.4	99.9	98.9	26.4	52782.2	Average family 3 members
	Median	50	233.5	103	124.9	99.6	96.2	17.5	57841	Family 5 members
	Median	50.7879	233.939	117.356	140.455	99.6333	94.2364	18.4409

## Sheet: Variant calling metrics TiTV
Supplementary File 3. Whole exome Sequencing variant calling metrics
Abbreviations: Ti/TV - the ration of the transition (Ti) transversion (Tv) mutations.
Sample Name	Ti/TV ratio (known)	Ti/TV ratio (novel)	Called Variants (known)	Called Variants (novel)	SNPs	InDels	multi-allelic SNP	Complex InDels
G73-05B5	2.7	0.5	37380	1302	35481	2807	72	322
G73-062F	2.7	0.6	38528	1437	36429	3089	84	363
G73-0EA1	2.8	0.6	37708	1381	35679	2977	89	344
G73-1215	2.7	0.5	38031	1524	36001	3072	98	384
G73-15F7	2.7	0.5	38471	1340	36325	3044	93	349
G73-1A31	2.8	0.6	37973	1264	35928	2880	68	361
G73-1D33	2.7	0.6	38130	1342	36119	2895	112	346
G73-232C	2.7	0.6	38363	1478	36328	2844	150	519
G73-2874	2.7	0.5	38764	1653	36731	3149	88	449
G73-2A15	2.8	0.4	38869	1679	36763	2802	171	812
G73-2BD3	2.7	0.7	38501	1381	36408	3053	63	358
G73-2EDB	2.7	0.6	37879	1291	35849	2911	66	344
G73-35B7	2.7	0.6	38529	1342	36397	3028	90	356
G73-36C2	2.7	0.5	38211	1415	36144	3065	60	357
G73-39CA	2.8	0.6	38307	1275	36188	2749	118	527
G73-3B4A	2.7	0.6	37996	1415	35947	3031	86	347
G73-3CCF	2.7	0.7	38744	1456	36795	2963	77	365
G73-5110	2.8	0.7	37458	1132	35342	2672	86	490
G73-5324	2.7	0.5	38137	1515	36100	2866	150	536
G73-53DD	2.7	0.6	38191	1317	36074	2986	114	334
G73-5504	2.7	0.5	38766	1698	36630	2853	186	795
G73-5C3C	2.7	0.5	39093	1603	37009	3128	116	443
G73-5D2F	2.8	0.7	37423	1114	35527	2692	64	254
G73-6EFC	2.7	0.6	37809	1271	35746	2892	87	355
G73-7CC1	2.7	0.6	38218	1356	36029	3009	83	453
G73-7E4F	2.7	0.5	38039	1430	35979	2644	154	692
G73-854F	2.7	0.5	38032	1270	35881	2983	75	363
G73-8754	2.8	0.6	38341	1404	36287	3038	83	337
G73-8AAD	2.8	0.6	37692	1338	35748	2945	65	272
G73-8CF2	2.7	0.6	38232	1382	36130	2829	118	537
G73-8E81	2.7	0.5	38034	1313	35905	2769	134	539
G73-96D6	2.7	0.4	38603	1675	36499	2794	175	810
G73-9CDD	2.7	0.6	37728	1178	35633	2843	109	321
G73-A33E	2.8	0.7	38115	1296	36098	2701	103	509
G73-A5B3	2.9	1.1	27394	565	26451	1348	68	92
G73-A645	2.8	0.5	37907	1467	35897	2805	138	534
G73-A725	2.7	0.6	38361	1485	36328	3057	113	348
G73-AAA7	2.7	0.5	38052	1462	36188	2917	58	351
G73-AACC	2.7	0.7	38031	1228	35794	2861	94	510
G73-AD07	2.7	0.5	38493	1502	36510	3058	100	327
G73-AF3E	2.8	0.5	37995	1648	36121	3060	93	369
G73-B0C0	2.7	0.6	37822	1402	35853	2929	89	353
G73-B216	2.7	0.6	37911	1338	35849	2986	59	355
G73-B265	2.8	0.5	37782	1449	35707	3033	84	407
G73-B639	2.7	0.5	37966	1415	36018	2960	73	330
G73-BC0A	2.7	0.6	38241	1334	36148	2990	71	366
G73-BE09	2.7	0.5	38272	1459	36304	2978	85	364
G73-C0AA	2.7	0.5	38089	1453	36110	2992	81	359
G73-C669	2.8	0.6	37890	1350	35831	2937	87	385
G73-CE38	2.7	0.5	38925	1569	36790	3148	117	439
G73-D6FB	2.8	0.6	38096	1388	36054	2970	93	367
G73-D961	2.8	0.6	38485	1385	36460	2970	75	365
G73-D9C3	2.7	0.6	38184	1374	36082	2943	87	446
G73-DC28	2.7	0.5	38251	1478	36362	2940	69	358
G73-DE47	2.7	0.6	38820	1543	36775	2886	133	569
G73-DF81	2.7	0.6	38522	1634	36657	3073	100	326
G73-E6D8	2.7	0.5	38504	1636	36519	3091	100	430
G73-E8BE	2.7	0.5	38655	1511	36401	2788	169	808
G73-EAFC	2.7	0.5	38612	1449	36507	2889	142	523
G73-EC6A	2.7	1.4	39313	1471	36887	3314	83	500
G73-EE93	2.7	0.5	38341	1669	36481	3100	80	349
G73-F22F	2.8	0.6	37846	1322	35746	2818	96	508
G73-F56F	2.8	0.7	38624	1314	36469	3050	61	358
G73-FC15	2.7	0.7	37943	1213	35919	2753	86	398
G73-FD11	2.7	0.7	37881	1375	35881	2949	89	337
G73-FDD5	2.7	0.4	38415	1710	36450	3143	100	432
Average	2.72879	0.586364	38059.4	1407.05	36025.4	2920.29	97.8788	422.818

## Sheet: Heterozygosity ratios
Supplementary File 3. Whole Exome Sequencing variant calling metrics
sample	family	het_count	hom_count	total	heterozygosity ratio (het_count/hom_count)
G73-AF3E	fam1	22236	14260	36496	1.55933
G73-D6FB	fam1	22468	13961	36429	1.60934
G73-BC0A	fam10	22540	14002	36542	1.60977
G73-D961	fam10	22692	14167	36859	1.60175
G73-6EFC	fam11	22431	13656	36087	1.64257
G73-BE09	fam11	22808	13863	36671	1.64524
G73-E6D8	fam12	23114	13787	36901	1.67651
G73-FDD5	fam12	22980	13830	36810	1.66161
G73-5C3C	fam13	23442	13970	37412	1.67802
G73-CE38	fam13	23519	13640	37159	1.72427
G73-2BD3	fam14	23046	13751	36797	1.67595
G73-F56F	fam14	22966	13882	36848	1.65437
G73-36C2	fam15	22410	14130	36540	1.58599
G73-B216	fam15	22570	13663	36233	1.65191
G73-15F7	fam17	22653	14069	36722	1.61014
G73-EE93	fam17	23136	13711	36847	1.6874
G73-2874	fam18	22910	14228	37138	1.61021
G73-D9C3	fam18	22276	14191	36467	1.56973
G73-35B7	fam19	23211	13585	36796	1.70858
G73-B0C0	fam19	22360	13878	36238	1.61118
G73-B265	fam2	21913	14160	36073	1.54753
G73-FC15	fam2	22553	13749	36302	1.64034
G73-5110	fam20	22056	13648	35704	1.61606
G73-AACC	fam20	23102	13051	36153	1.77013
G73-F22F	fam20	22370	13753	36123	1.62655
G73-5D2F	fam22	22000	13915	35915	1.58103
G73-8AAD	fam22	22222	13907	36129	1.5979
G73-8754	fam25	23046	13614	36660	1.69282
G73-FD11	fam25	22659	13588	36247	1.66757
G73-05B5	fam26	22160	13696	35856	1.61799
G73-B639	fam26	22560	13828	36388	1.63147
G73-3CCF	fam27	23394	13790	37184	1.69645
G73-854F	fam27	22638	13630	36268	1.6609
G73-53DD	fam28	22651	13839	36490	1.63675
G73-9CDD	fam28	22332	13675	36007	1.63305
G73-A5B3	fam28	14176	12591	26767	1.12588
G73-0EA1	fam3	22040	14006	36046	1.57361
G73-3B4A	fam3	22716	13608	36324	1.66931
G73-1A31	fam31	22392	13887	36279	1.61244
G73-DC28	fam31	23067	13674	36741	1.68692
G73-1D33	fam32	22784	13713	36497	1.66149
G73-A725	fam32	22919	13801	36720	1.66068
G73-2EDB	fam33	22803	13419	36222	1.69931
G73-AAA7	fam33	22806	13745	36551	1.65922
G73-2A15	fam34	23444	13678	37122	1.71399
G73-5504	fam34	23214	13798	37012	1.68242
G73-7E4F	fam34	22594	13763	36357	1.64165
G73-96D6	fam34	23210	13655	36865	1.69974
G73-E8BE	fam34	22634	14153	36787	1.59924
G73-8E81	fam35	22359	13924	36283	1.60579
G73-A645	fam35	22447	13831	36278	1.62295
G73-DE47	fam35	23401	13739	37140	1.70325
G73-7CC1	fam36	22555	13849	36404	1.62864
G73-EC6A	fam36	23747	13504	37251	1.75852
G73-062F	fam4	22649	14188	36837	1.59635
G73-C0AA	fam4	22479	14016	36495	1.60381
G73-39CA	fam5	22861	13720	36581	1.66625
G73-8CF2	fam5	22735	13761	36496	1.65213
G73-A33E	fam5	22958	13505	36463	1.69996
G73-1215	fam7	22032	14363	36395	1.53394
G73-C669	fam7	22218	13995	36213	1.58757
G73-232C	fam8	22721	13988	36709	1.62432
G73-5324	fam8	22506	13966	36472	1.61149
G73-EAFC	fam8	22797	14080	36877	1.61911
G73-AD07	fam9	23003	13880	36883	1.65728
G73-DF81	fam9	22987	14054	37041	1.63562
		22586	13817	36403	1.6346	Average
