# Supplementary material for: Whole exome sequencing of 28 families of Danish descent reveals novel candidate genes and pathways in developmental dysplasia of the hip
Source: Mol Genet Genomics. 2022 Dec 1;298(2):329–42. doi: 10.1007/s00438-022-01980-5 (PMC9938029; doi:10.1007/s00438-022-01980-5)
Supplement: Supplementary file 5 — Supplementary file5 (XLSX 10 KB) [file 438_2022_1980_MOESM5_ESM.xlsx]

## Sheet: Ark1
Supplementary File 5. Variant type distribution
Description	Cases	Percentage(%)
5_prime_UTR_premature_start_codon_gain_variant	6	0.227273
initiator_codon_variant	4	0.151515
splice_acceptor_variant	14	0.530303
splice_donor_variant	14	0.530303
splice_region_variant	33	1.25
stop_lost	2	0.0757576
stop_gained	64	2.42424
stop_retained_variant	3	0.113636
frameshift_variant	67	2.53788
disruptive_inframe_deletion	3	0.113636
inframe_deletion	38	1.43939
inframe_insertion	13	0.492424
missense_variant	2379	90.1136
Total	2640
