# Supplementary material for: Whole exome sequencing of 28 families of Danish descent reveals novel candidate genes and pathways in developmental dysplasia of the hip
Source: Mol Genet Genomics. 2022 Dec 1;298(2):329–42. doi: 10.1007/s00438-022-01980-5 (PMC9938029; doi:10.1007/s00438-022-01980-5)
Supplement: Supplementary file 6 — Supplementary file6 (XLSX 18 KB) [file 438_2022_1980_MOESM6_ESM.xlsx]

## Sheet: Candidate genes in humans
Supplementary File 6. Known DDH candidate genes in humans and dogs, and comparison with our data
Rows highlighted by color are for genes found with variants in this study.
Gene	Name	Locus	Reference	Current study
ASPN	Asporin	9q22.31	Shi D et al. (2011)	Not found
ATP2B4	ATPase plasma membrane Ca2+ transporting 4	1q32.1	Basit S et al. (2017)	Not found
BMP2K	BMP2 inducible kinase	4q21.21	Zhao L et al. (2017)	Not found
CHD7	Chromodomain helicase DNA binding protein 7	8q12.2	Basit S et al. (2018)	1 family
COL1A1	Collagen type I alpha 1 chain	17q21.33	Zhao L et al. (2013)	Not found
CX3CR1	C-X3-C motif chemokine receptor 1	3p22.2	Li L et al. (2017) Feldman GJ et al. (2013)	1 family
DACH1	DACH1: Dachshund family transcription factor 1	13q21.33	Mabuchi A et al. (2006)	1 family
DHX36	DEAH-box helicase 36	3q25.2	Basit S et al. (2018)	Not found
DKK1	Dickkopf WNT signaling pathway inhibitor 1	10q21.1	Liu S et al. (2014)	Not found
ESR1	Estrogen receptor 1	6q25.1-q25.2	Kapoor B et al. (2007)	1 family
GDF5	Growth differentiation factor 5	20q11.22	Hatzikotoulas K et al. (2018) Sadat-Ali M et al. (2018) Rouault K et al. (2010) Dai J et al. (2008)	Not found
HOXB9	Homeobox B9	17q21.32	Hao Z et al. (2014)	Not found
HOXD9	Homeobox D9	2q31.1	Tian W et al. (2012)	Not found
HSPG2	Heparan sulfate proteoglycan 2	1p36.122	Basit S et al. (2017)	Not found
IL6	Interleukin 6	7p15.3	Ma W et al. (2017) Cengic T et al. (2015)	Not found
LRP4	LDL receptor related protein 4	11p11.2	Zhu LQ et al. (2019)	Not found
MMP24	Matrix metallopeptidase 24	20q11.22	Hatzikotoulas K et al. (2018)	Not found
MYH10	Myosin heavy chain 10	17p13.3	Tuzovic et al. (2013)	1 family
NOTCH2	Notch receptor 2	1p12	Basit S et al. (2018)	1 family
PAPPA2	Pappalysin 2	1q25.2	Jia J et al. (2012)	Not found
PCDH9	Protocadherin 9	13q21.32	Mabuchi A et al. (2006)	Not found
PCNT	Pericentrin	21q22.3	Basit S et al. (2018)	Not found
PDRG1	p53 and DNA damage regulated 1	20q11.21	Hatzikotoulas K et al. (2018)	Not found
POLE	DNA polymerase epsilon, catalytic subunit	12q24.33	Basit S et al. (2018)	1 family
RETSAT	Retinol saturase	2p11.2	Hatzikotoulas K et al. (2018)	Not found
SEMA4D	Semaphorin 4D	9q22.2	Sekimoto T et al. (2013)	Not found
TBX4	T-box transcription factor 4	17q23.2	Wang K et al. (2010)	2 families
TENM3	Teneurin transmembrane protein 3	4q34.3-q35.1	Feldman G et al. (2019)	1 family
TGFB1	Transforming growth factor beta 1	19q13.2	Ma W et al. (2017) Cengic T et al. (2015)	Not found
TXNDC3	NME/NM23 family member 8	7p14.1	Qiao L et al. (2017)	Not found
UFSP2	UFM1 specific peptidase 2	4q35	Watson CM et al. (2015)	Not found
UQCC/UQCC1	Ubiquinol-cytochrome c reductase complex chaperone	20q11.22	Hatzikotoulas K et al. (2018) Sun Y et al. (2015)	Not found
VDR	Vitamin D3 receptor	12q13.11	Kapoor B et al. (2007)	Not found
WISP3	CCN6: cellular communication network factor 6	6q21	Zhang J et al. (2018)	Not found

## Sheet: Candidate genes in dogs
Supplementary Table 6. Known DDH candidate genes in humans and dogs, and comparison with our data
CFA: Canis familiaris autosome
Gene	Name	SNP position in CFA	Distance from gene in Mb/position in gene	Reference	Variants found in human orthologues in current study
ASB18	ankyrin repeat and SOCS box containing 18	25:50050076	Intron	Lavrijsen IC et al. (2014)
BARX1	BARX homeobox 1	1:100106009	99-110	Sánchez-Molano S et al. (2014)
CHERP	calcium homeostasis endoplasmic reticulum protein	20:49019261	Intron	Lavrijsen IC et al. (2014)
CIB3	calcium and integrin binding family member 3	20:49318725	Exon	Lavrijsen IC et al. (2014)
CILP2	cartilage intermediate layer protein 2	20:46706734	3'-UTR	Lavrijsen IC et al. (2014)
COL15A1	collagen type XV alpha 1 chain	11:57517597	0.394	Zhou Z et al. (2010)
COL6A3	collagen type VI alpha 3 chain	25:51029326; 25:51031100	Exon; intron	Lavrijsen IC et al. (2014)	1 family
EPHA3	EPH receptor A3	33:3975	NA	Fels L et al. (2014)
EPHA6	EPH receptor A6	33:3975	NA	Fels L et al. (2014)
EVC	EvC ciliary complex subunit 1	3:74720873	0.9	Zhou Z et al. (2010)
EVC2	EvC ciliary complex subunit 2	3:74720873	0.9	Zhou Z et al. (2010)	2 families
FGF12	fibroblast growth factor 12	34:3422	NA	Fels L et al. (2014)
FN1	fibronectin 1	37:25095511	0.361	Pfahler S and Distl O. (2012)
GDF15	growth differentiation factor 15	20:47636184	3'-UTR	Lavrijsen IC et al. (2014)
HES6	hes family bHLH transcription factor 6	25:51736576	Upstream	Lavrijsen IC et al. (2014)
INPP5D	inositol polyphosphate-5-phosphatase D	25:47629272; 25:47666842; 25:47685188	Upstream; exon; intron	Lavrijsen IC et al. (2014)	1 family
INSL3	insulin like 3	20:48071192	Upstream	Lavrijsen IC et al. (2014)
IQCA1	IQ motif containing with AAA domain 1	25:50228063	Intron	Lavrijsen IC et al. (2014)
KLHL17	kelch like family member 17	5:59194609	3'-UTR	Lavrijsen IC et al. (2014)
KSR2	kinase suppressor of ras 2	26:17181	NA	Fels L and Distl O. (2014)
LAMA2	laminin subunit alpha 2	1:70938018; 1:70997779	Intron; exon	Lavrijsen IC et al. (2014)	1 family
LOC100688622		25:48075297; 25:48076278	Exon; downstream	Lavrijsen IC et al. (2014)
LOC487839		32:11265116	Downstream	Lavrijsen IC et al. (2014)
LRR1	leucine rich repeat protein 1	8:29247021	3'-UTR	Lavrijsen IC et al. (2014)
LSM4	LSM4 homolog, U6 small nuclear RNA and mRNA degradation associated	20:47714388	5'-UTR	Lavrijsen IC et al. (2014)
LTF	lactotransferrin	20:45260332	Exon	Lavrijsen IC et al. (2014)
MFAP1	microfibril-associated protein 1	30:13883057	0.109	Zhou Z et al. (2010)
MYOD1	myogenic differentiation 1	21:43337454	1.5	Sánchez-Molano S et al. (2014)
NPHP4	nephrocystin 4	5:62929475	5'-UTR	Lavrijsen IC et al. (2014)
NWD1	NACHT and WD repeat domain containing 1	20:48804130	Exon	Lavrijsen IC et al. (2014)	2 families
OGN	osteoglycin	1:100106009	99-110	Sánchez-Molano S et al. (2014)
OMD	osteomodulin	1:100106009	99-110	Sánchez-Molano S et al. (2014)
OTOG	otogelin	21:43337454	1.5	Sánchez-Molano S et al. (2014)	3 families
PARD3B	par-3 family cell polarity regulator beta	37:17299306	0.070	Zhou Z et al. (2010)
PBX4	PBX homeobox 4	20:46671813	Intron	Lavrijsen IC et al. (2014)
PCNP	PEST proteolytic signal containing nuclear protein	33:3975	NA	Fels L et al. (2014)
PGM2	phosphoglucomutase 2	3:77186	NA	Fels L et al. (2014)
PHF2	PHD finger protein 2	1:100106009	99-110	Sánchez-Molano S et al. (2014)	1 family
PON2	paraoxonase 2	14:23811133	0.183	Pfahler S and Distl O. (2012)
PTGDR	prostaglandin D2 receptor	8:31496895	Downstream	Lavrijsen IC et al. (2014)
PTPRD	protein tyrosine phosphatase receptor type D	11:32935770	0.220	Zhou Z et al. (2010)
REG3A	regenerating family member 3 alpha	17:48092910	0.060	Zhou Z et al. (2010)
SEMA4D	semaphorin 4D	1:100106009	99-110	Sánchez-Molano S et al. (2014)
SEMA5A	semaphorin 5A	34:3422	NA	Fels L et al. (2014)
SERGEF	secretion regulating guanine nucleotide exchange factor	21:43337454	1.5	Sánchez-Molano S et al. (2014)
SHC3	SHC adaptor protein 3	1:100106009	99-110	Sánchez-Molano S et al. (2014)	1 family
SLC6A3	solute carrier family 6 member 3	34:3422	NA	Fels L et al. (2014)
SOX6	SRY-box transcription factor 6	21:43337454	1.5	Sánchez-Molano S et al. (2014)
SPP2	secreted phosphoprotein 2	25:48396330	Intron	Lavrijsen IC et al. (2014)
SRC	SRC proto-oncogene, non-receptor tyrosine kinase	24:28944	NA	Fels L and Distl O. (2014)
SAA1	Serum amyloid A1	21:43337454	1.5	Sánchez-Molano S et al. (2014)
TRIO	trio Rho guanine nucleotide exchange factor	34:3422; 34:4239	NA; 0.70	Fels L et al. (2014)
ZNF677	zinc finger protein 677	1:100106009	99-110	Sánchez-Molano S et al. (2014)
