# Supplementary material for: Whole exome sequencing of 28 families of Danish descent reveals novel candidate genes and pathways in developmental dysplasia of the hip
Source: Mol Genet Genomics. 2022 Dec 1;298(2):329–42. doi: 10.1007/s00438-022-01980-5 (PMC9938029; doi:10.1007/s00438-022-01980-5)
Supplement: Supplementary file 7 — Supplementary file7 (XLSX 10 KB) [file 438_2022_1980_MOESM7_ESM.xlsx]

## Sheet: CNV variants
Supplementary File 7. List of CNVs
Family	Region	CNVs affecting the following genes	Gain/Loss	Frequency in GnomAD	Notes
Family 1	4:186510833-187209768	CYP4V2,F11,FAM149A,KLKB1,SORBS2,TLR3	Duplication	NA
	19:4219588-4224502	ANKRD24	Duplication	0.02	Exons 19 -22
Family 17	3:49321420-49343321	USP4	Het deletion	NA	11 exons deleted
Family 18	17:58499954-58504178	C17orf64	Het deletion	NA
Family 22	19:4219588-4224502	ANKRD24	Duplication	0.02	Exons 19 -22
Family 26	13:114128439-114277601	DCUN1D2, TFDP1, TMCO3	Duplication	9,21914 e -05
	19:17443739-17450408	ANO8, GTBP3	Duplication	0
Family 27	2:228194462-228205096	MFF	Duplication	NA
	6:34385283-34392998	RPS10, NUDT3	Duplication	0.000184383
	8:29921404-29927575	SARAF	Duplication	NA
Family 31	15:41853325-41870474	TYRO3	Duplication	NA
Family 32	X:152100216-152110374	ZNF185	Het Deletion	0.00018486
