# Supplementary material for: Whole exome sequencing of 28 families of Danish descent reveals novel candidate genes and pathways in developmental dysplasia of the hip
Source: Mol Genet Genomics. 2022 Dec 1;298(2):329–42. doi: 10.1007/s00438-022-01980-5 (PMC9938029; doi:10.1007/s00438-022-01980-5)
Supplement: Supplementary file 9 — Supplementary file9 (XLSX 22 KB) [file 438_2022_1980_MOESM9_ESM.xlsx]

## Sheet: Deleterious variants
Supplementary File 9. The most deleterious variantsknown to be related to the hip dysplasia phenotype
All variants shared by affected members within a family, MAF ≤ 0.01, ≤ 5 homozygotes, and alternate allele count <590, were additionally selected for deleteriousness and closenes to the DDH phenotype:
PhoRank ≥ 0.75
LoF
CADD PHRED ≥ 25
Prediction 5 or more tools predicted damaging
Abbreviations: ref/alt: reference/alternate; HGVS_c: Human Genome Variation Sociaty coding; HGVS_p: Human Genome Variation Sociaty protein; AF: alterante allele frequency GnomAD; Alt_allele_count: alternate allele count GnomAD; CADD PHRED: Combined Annotation Dependent Depletion PHRED scaled score; HGMD: Human Gene Mutation database; PhoRank: PhoRank algorithm
Genomic coordinates	ref/alt	gene	sequence ontology	effect	HGVS_c	HGVS_p	AF	Alt_allele_count	Prediction	CADD PHRED	HGMD	Disorder	Inheritance	Clinical significance	PhoRank	Fam
2:69408958	C/T	ANTXR1	missense_variant	Missense	NM_032208.2:c.1130C>T	NP_115584.1:p.Thr377Met	2.78346	7	5 of 6 Predicted as Damaging	29.3	GAPO syndrome (7); Autism (1); Haemangioma, infantile (1)	GAPO syndrome,Hemangioma capillary infantile susceptibility to	Autosomal recessive,Autosomal dominant	NA	0.861376	Fam19
1:114445293	C/T	AP4B1	missense_variant	Missense	NM_006594.4:c.305G>A	NP_006585.2:p.Arg102Gln	0.795342	2	5 of 6 Predicted as Damaging	32	Intellectual disability (3); Intellectual disability, spastic paraplegia & short stature (2); Cerebral palsy/hypoxic-ischemic encephalopathy, association with (1); Epilepsy with myoclonic seizures (1); Intellectual disability & spastic tetraplegia (1); Pontocerebellar hypoplasia (1); Seizures, fever related (1)	Spastic paraplegia 47 autosomal recessive	Autosomal recessive	NA	0.946032	Fam17
20:31016158	C/G	ASXL1	missense_variant	Missense	NM_015338.5:c.404C>G	NP_056153.2:p.Ser135Cys	0.397798	1	4 of 6 Predicted as Damaging	26.4	Bohring-Opitz syndrome (19); Facial dysmorphism with ridging of the metopic suture, developmental delay & short hands (3); Epilepsy, focal (2); Intellectual disability (1); Non-Hodgkin lymphoma (1); Schizophrenia (1); Systemic mastocytosis with associated non-mast cell lineage disease (1)	Bohring-Opitz syndrome,Myelodysplastic syndrome somatic	Autosomal dominant,	NA	0.791534	Fam17
13:31821229	T/-	B3GLCT	frameshift_variant	LoF	NM_194318.3:c.341delT	NP_919299.3:p.Leu114Tyrfs*6	NA	0	NA	16.31	NA	Peters-plus syndrome	Autosomal recessive	NA	0.826455	Fam13
15:73029145	G/-	BBS4	frameshift_variant	LoF	NM_033028.4:c.1294delG	NP_149017.2:p.Glu432Argfs*37	0.795444	2	NA	35	Bardet-Biedl syndrome (82); Retinitis pigmentosa & rod cone dystrophy (2); Altered function (1); Bardet-Biedl syndrome, modifier of (1); Leber congenital amaurosis (1); Nephronophthisis (1); Nephronophthisis-related ciliopathy (1); Retinal disease (1)	Bardet-Biedl syndrome 4	Autosomal recessive	NA	0.817989	Fam7
4:96052662	A/G	BMPR1B	missense_variant	Missense	NM_001203.2:c.1075A>G	NP_001194.1:p.Ser359Gly	0.000155552	39	5 of 6 Predicted as Damaging	34	Brachydactyly type A2 (3); Acromesomelic chondrodysplasia, Grebe type (2); Pulmonary arterial hypertension (2); Acromesomelic chondrodysplasia, genital anomalies (1); Brachydactyly (1); Brachydactyly type A1 (1); Breast cancer, increased risk, association with (1); Chondrodysplasia, du Pan type (1); Iron overload (1)	Acromesomelic dysplasia Demirhan type,Brachydactyly type A1 D,Brachydactyly type A2	Autosomal recessive,Autosomal dominant,Autosomal dominant	NA	0.959788	Fam1
3:122000973	A/G	CASR	missense_variant	Missense	NM_000388.3:c.1622A>G	NP_000379.2:p.Asn541Ser	0.11929	3	5 of 6 Predicted as Damaging	24.5	Hypercalcaemia, hypocalciuric (245); Hypocalcaemia (41); Hyperparathyroidism (27); Hypoparathyroidism (19); Hypercalciuria, hypocalcaemic (17); Hyperparathyroidism, neonatal primary (6); Hypocalcaemia with hypercalciuria (6); Epilepsy, idiopathic generalised (5); Hypercalcaemia (5); Tropical chronic pancreatitis (4); Hypercalcaemia, hypocalciuric & hypoparathyroidism (3); Hypoparathyroidism, auto…	Hyperparathyroidism neonatal,Hypocalcemia autosomal dominant,Hypocalcemia autosomal dominant with Bartter syndrome,Hypocalciuric hypercalcemia type I,Epilepsy idiopathic generalized susceptibility to 8	Autosomal dominant/Autosomal recessive,Autosomal dominant,Autosomal dominant,Autosomal dominant,	Uncertain Significance	0.767196	Fam25
22:19502488	G/A	CDC45	missense_variant	Missense	NM_001178010.2:c.1453G>A	NP_001171481.1:p.Gly485Ser	0.00153186	385	4 of 6 Predicted as Damaging	28.7	Meier-Gorlin syndrome & craniosynostosis (16); Saethre-Chotzen syndrome (2)	Meier-Gorlin syndrome 7	Autosomal recessive	NA	0.778836	Fam18
13:25481285	A/C	CENPJ	missense_variant	Missense	NM_018451.4:c.1021T>G	NP_060921.3:p.Tyr341Asp	0.00150474	378	4 of 6 Predicted as Damaging	25.6	Primary microcephaly (4); Arthrogryposis (1); Later onset of Alzheimer disease, association with (1); Seckel syndrome (1)	Seckel syndrome 4,Microcephaly 6 primary autosomal recessive	Autosomal recessive,Autosomal recessive	Uncertain Significance	0.998942	Fam25
13:25487088	G/A	CENPJ	missense_variant	Missense	NM_018451.4:c.76C>T	NP_060921.3:p.Arg26Trp	1.19488	3	4 of 6 Predicted as Damaging	27.1	Primary microcephaly (4); Arthrogryposis (1); Later onset of Alzheimer disease, association with (1); Seckel syndrome (1)	Seckel syndrome 4,Microcephaly 6 primary autosomal recessive	Autosomal recessive,Autosomal recessive	NA	0.998942	Fam28
6:75828806	C/T	COL12A1	missense_variant	Missense	NM_004370.5:c.7307G>A	NP_004361.3:p.Arg2436Gln	0.802015	2	5 of 6 Predicted as Damaging	28.1	Bethlem-like myopathy (2); Joint hypermobility syndrome with myopathy (2); Hypotonia & joint hyperlaxity (1); Lung cancer, susceptibility to, association with (1); Muscular dystrophy (1); Parkinson disease, early onset (1)	Ullrich congenital muscular dystrophy 2,Bethlem myopathy 2	,Autosomal dominant	NA	0.975661	Fam11
12:48376911	C/T	COL2A1	missense_variant	Missense	NM_001844.4:c.2059G>A	NP_001835.3:p.Gly687Ser	NA	0	6 of 6 Predicted as Damaging	32	Stickler syndrome (214); Spondyloepiphyseal dysplasia (83); Spondyloepiphyseal dysplasia / COL2A1-related dysplasia (49); Kniest dysplasia (34); Stickler syndrome, type 1 (32); Achondrogenesis 2 (18); Hypochondrogenesis (18); Platyspondylic skeletal dysplasia, Torrance (11); Spondyloepimetaphyseal dysplasia, Strudwick (11); Achondrogenesis (7); Achondrogenesis II-hypochondrogenesis (6); Collageno…	Achondrogenesis type II or hypochondrogenesis,Avascular necrosis of the femoral head,Czech dysplasia,Epiphyseal dysplasia multiple with myopia and deafness,Kniest dysplasia,Legg-Calve-Perthes disease,Osteoarthritis with mild chondrodysplasia,Platyspondylic skeletal dysplasia Torrance type,SED congenita,SMED Strudwick type,Spondyloepiphyseal dysplasia Stanescu type,Spondyloperipheral dysplasia,Sti…	Autosomal dominant,Autosomal dominant,Autosomal dominant,Autosomal dominant,Autosomal dominant,Autosomal dominant,Autosomal dominant,Autosomal dominant,Autosomal dominant,Autosomal dominant,Autosomal dominant,Autosomal dominant,Autosomal dominant,Autosomal dominant,	NA	0.975661	Fam3
6:70926671	C/T	COL9A1	missense_variant	Missense	NM_001851.4:c.2695G>A	NP_001842.3:p.Gly899Ser	0.797709	2	6 of 6 Predicted as Damaging	27.3	Multiple epiphyseal dysplasia (2); Stickler syndrome, autosomal recessive (2); Deafness (1)	Epiphyseal dysplasia multiple 6,Stickler syndrome type IV	Autosomal dominant,	NA	1	Fam2
12:58159104	C/T	CYP27B1	missense_variant	Missense	NM_000785.3:c.565G>A	NP_000776.1:p.Glu189Lys	NA	0	3 of 6 Predicted as Damaging	29.3	Pseudovitamin D-deficiency rickets (53); Rickets, vitamin D dependent, type I (11); Rickets, vitamin D dependent, type IA (5); Reduced enzyme activity (3); Fracture, increased risk, association with (1); Multiple sclerosis (1)	Vitamin D-dependent rickets type I	Autosomal recessive	NA	0.755556	Fam17
12:31244747	C/G	DDX11	missense_variant	Missense	NM_152438.1:c.1184C>G	NP_689651.1:p.Ala395Gly	NA	0	6 of 6 Predicted as Damaging	25	Warsaw breakage syndrome (5); Colorectal cancer (1)	Warsaw breakage syndrome	Autosomal recessive	NA	0.784127	Fam35
9:140711891	G/C	EHMT1	missense_variant	Missense	NM_024757.4:c.3375G>C	NP_079033.4:p.Arg1125Ser	0.59731	15	3 of 6 Predicted as Damaging	28.2	Kleefstra syndrome (36); 9q subtelomeric deletion syndrome (15); Autism spectrum disorder (4); Intellectual disability and speech delay (3); Mental retardation (3); Atrioventricular septum defect (1); Autism (1); Breast cancer, reduced risk, association with (1); Development delay with seizures (1); Ganglioma (1); Hypoplastic left heart syndrome (1); Intellectual disability, dysmorphic features, …	Kleefstra syndrome 1	Autosomal dominant	Uncertain Significance	0.78836	Fam36
22:41573672	C/A	EP300	missense_variant	Missense	NM_001429.3:c.5957C>A	NP_001420.2:p.Pro1986Gln	1.19475	3	5 of 6 Predicted as Damaging	24	Rubinstein-Taybi syndrome (69); Rubinstein-Taybi syndrome, non-typical (2); Allogeneic hematopoietic stem cell transplantation, outcome, association with (1); Cornelia de Lange syndrome features (1); Intellectual disability (1); Rubinstein-Taybi syndrome, familial (1); Schizophrenia (1)	Colorectal cancer somatic,Menke-Hennekam syndrome 2,Rubinstein-Taybi syndrome 2	,,Autosomal dominant	NA	0.950265	Fam14
4:5578178	G/A	EVC2	missense_variant	Missense	NM_147127.4:c.3061C>T	NP_667338.3:p.Leu1021Phe	0.480128	1	4 of 6 Predicted as Damaging	25.1	Ellis-van Creveld syndrome (61); Weyers acrofacial dysostosis (4); Atrioventricular septum defect (1); Meckel-Gruber syndrome (1)	Ellis-van Creveld syndrome,Weyers acrofacial dysostosis	Autosomal recessive,Autosomal dominant	NA	0.914286	Fam7
14:45605503	C/T	FANCM	missense_variant	Missense	NM_020937.3:c.269C>T	NP_065988.1:p.Pro90Leu	0.000290263	73	4 of 6 Predicted as Damaging	27.1	Breast cancer (6); Fanconi anaemia (6); Tetralogy of Fallot (2); Breast cancer, non-BRCA1/BRCA2 related (1)	Premature ovarian failure 15,Spermatogenic failure 28	Autosomal recessive,Autosomal recessive	Uncertain Significance	0.804233	Fam22
4:79428622	C/T	FRAS1	missense_variant	Missense	NM_025074.6:c.9364C>T	NP_079350.5:p.Arg3122Trp	0.00029081	72	3 of 6 Predicted as Damaging	31	Fraser syndrome (31); Congenital anomalies of the kidney and urinary tract (9); Renal agenesis (5); Multiple fetal abnormalities (2); Cleft lip and/or palate (1); Earlier onset of Alzheimer disease, association with (1); Fraser syndrome/Ablepharon macrostomia syndrome (1)	Fraser syndrome 1	Autosomal recessive	Conflicting Interpretations Of Pathogenicity	0.971429	Fam17
8:11614524	G/C	GATA4	missense_variant	Missense	NM_002052.4:c.1078G>C	NP_002043.2:p.Glu360Gln	0.000103409	26	5 of 6 Predicted as Damaging	24.7	Congenital heart defects (67); Atrial septal defect (16); Ventricular septal defect (15); Congenital heart disease (7); Atrial fibrillation (6); Congenital heart defect (5); Tetralogy of Fallot (4); Dilated cardiomyopathy, sporadic (3); Atrioventricular septum defect (2); Cardiomyopathy, dilated (2); Congenital diaphragmatic hernia & heart defects (2); Gonadal dysgenesis (2); Tetralogy of Fallot,…	Testicular anomalies with or without congenital heart disease,Atrial septal defect 2,Atrioventricular septal defect 4,Tetralogy of Fallot,Ventricular septal defect 1	Autosomal dominant,Autosomal dominant,Autosomal dominant,Autosomal dominant,Autosomal dominant	Uncertain Significance	0.813757	Fam18
2:121746147	A/G	GLI2	missense_variant	Missense	NM_005270.4:c.2657A>G	NP_005261.2:p.Gln886Arg	0	0	6 of 6 Predicted as Damaging	23	Holoprosencephaly-like phenotype (19); Hypopituitarism (14); Holoprosencephaly (7); Craniofacial anomalies (6); Cleft lip (4); Holoprosencephaly 9 (3); Hypopituitarism & ectopic posterior pituitary lobe (3); Autism spectrum disorder (2); Holoprosencephaly, lobar (2); Multiple pituitary hormone deficiency (2); Growth hormone deficiency, polydactyly, deep vein thrombosis & urogenital abnormalities …	Culler-Jones syndrome,Holoprosencephaly 9	Autosomal dominant,Autosomal dominant	NA	0.813757	Fam18
4:998047	G/A	IDUA	splice_acceptor_variant	LoF	NM_000203.4:c.1829-1G>A	NA	2.02419	5	0 of 6 Predicted as Damaging	23.5	Hurler syndrome (149); Mucopolysaccharidosis I (72); Hurler-Scheie syndrome (14); Scheie syndrome (11); Bone mineral density, association with (2); Alpha-L-iduronidase pseudodeficiency (1)	Mucopolysaccharidosis Ih,Mucopolysaccharidosis Ih/s,Mucopolysaccharidosis Is	Autosomal recessive,Autosomal recessive,Autosomal recessive	Likely pathogenic	0.944974	Fam28
16:29810615	C/G	KIF22	missense_variant	Missense	NM_007317.2:c.790C>G	NP_015556.1:p.Arg264Gly	5.97757	15	4 of 6 Predicted as Damaging	25.4	NA,Autism and developmental delay (2),NA,NA,NA,NA,NA,Reduced enzyme activity (1),NA,NA,NA,NA,Spondyloepimetaphyseal dysplasia with joint laxity (4)	Spondyloepimetaphyseal dysplasia with joint laxity type 2	Autosomal dominant	NA	0.942857	Fam32
19:12776184	G/A	MAN2B1	stop_gained	LoF	NM_000528.3:c.418C>T	NP_000519.2:p.Arg140Ter	1.62689	4	2 of 6 Predicted as Damaging	35	Mannosidosis, alpha (140)	Mannosidosis alpha- types I and II	Autosomal recessive	Pathogenic/Likely Pathogenic	0.773545	Fam1
20:10389308	T/C	MKKS	missense_variant	Missense	NM_018848.3:c.1129A>G	NP_061336.1:p.Asn377Asp	0.000107452	27	6 of 6 Predicted as Damaging	25.8	Bardet-Biedl syndrome (96); McKusick-Kaufman syndrome (4); Nephronophthisis-related ciliopathy (2); Obesity, association with (1); Phenotype modifier (1); Retinitis pigmentosa & polydactyly (1)	Bardet-Biedl syndrome 6,McKusick-Kaufman syndrome	Autosomal recessive,Autosomal recessive	NA	0.969312	Fam32
17:10547927	C/T	MYH3	missense_variant	Missense	NM_002470.3:c.1234G>A	NP_002461.2:p.Val412Ile	0.796153	2	4 of 6 Predicted as Damaging	25.2	Arthrogryposis, distal, type 2B (9); Arthrogryposis, distal, type 2A (7); Distal arthrogryposis syndrome 2b (4); Arthrogryposis, distal, type 1 (3); Pterygium syndrome (3); Arthrogryposis, distal 2B & myosin myopathy (2); Spondylocarpotarsal synostosis syndrome (2); Arthrogryposis multiplex congenita with axoglial defects (1); Arthrogryposis, distal (1); Cleft lip and/or palate (1)	Arthrogryposis distal type 2A (Freeman-Sheldon),Arthrogryposis distal type 2B3 (Sheldon-Hall),Contractures pterygia and variable skeletal fusions syndrome 1A,Contractures pterygia and variable skeletal fusions syndrome 1B	Autosomal dominant,Autosomal dominant,Autosomal dominant,Autosomal recessive	NA	0.971429	Fam15
9:100819143	C/T	NANS	missense_variant	Missense	NM_018946.3:c.53C>T	NP_061819.2:p.Pro18Leu	0.00198271	487	5 of 6 Predicted as Damaging	33	Developmental delay & skeletal dysplasia, infantile-onset (10); Intellectual disability (1); Sialic acid biosynthesis (1)	Spondyloepimetaphyseal dysplasia Camera-Genevieve type	Autosomal recessive	NA	0.878307	Fam22
14:75563935	G/A	NEK9	missense_variant	Missense	NM_001329237.1:c.2077C>T	NP_001316166.1:p.Arg693Cys	5.63176	14	4 of 6 Predicted as Damaging	33	Joint contracture, limited upward gaze & Legg-Calve-Perthes disease (1); Skeletal dysplasia, lethal (1)	Arthrogryposis Perthes disease and upward gaze palsy,Lethal congenital contracture syndrome 10,Nevus comedonicus somatic	Autosomal recessive,Autosomal recessive,	NA	0.757672	Fam13
1:120459251	G/T	NOTCH2	missense_variant	Missense	NM_024408.3:c.6094C>A	NP_077719.2:p.His2032Asn	0.00101104	252	3 of 6 Predicted as Damaging	27.1	Hajdu-Cheney syndrome (32); Alagille syndrome (13); Serpentine fibula-polycystic kidney syndrome (3); Atrioventricular septum defect (2); Bicuspid aortic valve (1); Breast cancer (1); Breast cancer, predisposition to (1); Cleft lip and/or palate (1); Hyperinsulinism (1); Ovarian cancer (1)	Alagille syndrome 2,Hajdu-Cheney syndrome	Autosomal dominant,Autosomal dominant	Benign/Likely Benign	0.791534	Fam36
2:220432060	C/T	OBSL1	missense_variant	Missense	NM_015311.2:c.1772G>A	NP_056126.1:p.Arg591His	1.62701	4	6 of 6 Predicted as Damaging	23.7	3-M syndrome (25); Autism (1)	3-M syndrome 2	Autosomal recessive	NA	0.955556	Fam18
X:22132604	C/T	PHEX	missense_variant	Missense	NM_000444.5:c.1202C>T	NP_000435.3:p.Pro401Leu	0.00016354	30	4 of 6 Predicted as Damaging	26.5	Rickets, hypophosphataemic (408); Hypophosphataemia (10)	Hypophosphatemic rickets X-linked dominant	X-linked dominant	Uncertain Significance	0.863492	Fam33
10:43615014	G/A	RET	missense_variant	Missense	NM_020975.4:c.2428G>A	NP_066124.1:p.Gly810Ser	0.418186	1	6 of 6 Predicted as Damaging	25.3	Hirschsprung disease (229); Multiple endocrine neoplasia 2A (64); Thyroid cancer (35); Thyroid carcinoma, medullary (24); Hirschsprung disease, association with (17); Aganglionosis, total colonic (10); Multiple endocrine neoplasia 2 (10); Renal agenesis (9); Multiple endocrine neoplasia 2B (7); Autonomic control, congenital failure of (4); Multifollicular thyroid carcinoma (3); Phaeochromocytoma …	Central hypoventilation syndrome congenital,Medullary thyroid carcinoma,Multiple endocrine neoplasia IIA,Multiple endocrine neoplasia IIB,Pheochromocytoma,Hirschsprung disease protection against,Hirschsprung disease susceptibility to 1	Autosomal dominant,Autosomal dominant,Autosomal dominant,Autosomal dominant,Autosomal dominant,Autosomal dominant,Autosomal dominant	Uncertain Significance	0.782011	Fam11
2:85888622	G/A	SFTPB	stop_gained	LoF	NM_198843.2:c.1156C>T	NP_942140.2:p.Gln386Ter	1.62697	4	2 of 6 Predicted as Damaging	38	Surfactant protein B deficiency (24); Pulmonary alveolar proteinosis (2); Acute respiratory distress syndrome, association with (1); Increased promoter activity (1); Reduced transcription (1); Surfactant protein B deficiency, partial (1)	Surfactant metabolism dysfunction pulmonary 1	Autosomal recessive	NA	0.791534	Fam35
5:171777565	C/T	SH3PXD2B	missense_variant	Missense	NM_001017995.2:c.814G>A	NP_001017995.1:p.Ala272Thr	0.000929744	225	5 of 6 Predicted as Damaging	27	Frank-Ter Haar syndrome (6); Glaucoma, primary open angle (4); Axenfeld-Rieger anomaly (2); Borrone dermatocardioskeletal syndrome (2); Glaucoma, primary congenital (1)	Frank-ter Haar syndrome	Autosomal recessive	NA	0.989418	Fam28
20:2448385	T/C	SNRPB	missense_variant	Missense	NM_198216.1:c.23A>G	NP_937859.1:p.Lys8Arg	0.397969	1	4 of 6 Predicted as Damaging	25.2	Cerebro-costo-mandibular syndrome (7)	Cerebrocostomandibular syndrome	Autosomal dominant	NA	0.906878	Fam12
17:59557464	G/A	TBX4	missense_variant	Missense	NM_018488.3:c.805G>A	NP_060958.2:p.Val269Met	3.20246	8	6 of 6 Predicted as Damaging	26.3	NA,NA,Small patella syndrome (11); Pulmonary arterial hypertension (7); Clubfoot (4); Pulmonary arterial hypertension, autosomal dominant (3); Acinar dysplasia (1)	Ischiocoxopodopatellar syndrome with or without pulmonary arterial hypertension	Autosomal dominant	NA	0.995767	Fam27
