# Supplementary material for: Whole exome sequencing of 28 families of Danish descent reveals novel candidate genes and pathways in developmental dysplasia of the hip
Source: Mol Genet Genomics. 2022 Dec 1;298(2):329–42. doi: 10.1007/s00438-022-01980-5 (PMC9938029; doi:10.1007/s00438-022-01980-5)
Supplement: Supplementary file 10 — Supplementary file10 (XLSX 46 KB) [file 438_2022_1980_MOESM10_ESM.xlsx]

## Sheet: enrichment.Process
Supplementary File 10. GO term and pathway analysis
#category	#term ID	term description	observed gene count	background gene count	strength	false discovery rate	matching proteins in your network (IDs)	matching proteins in your network (labels)
GO Process	GO:0007010	Cytoskeleton organization	50	1126	0.43	3.59e-06	9606.ENSP00000261475,9606.ENSP00000262713,9606.ENSP00000263468,9606.ENSP00000263991,9606.ENSP00000265825,9606.ENSP00000280772,9606.ENSP00000288670,9606.ENSP00000290607,9606.ENSP00000315713,9606.ENSP00000317144,9606.ENSP00000318884,9606.ENSP00000323856,9606.ENSP00000343140,9606.ENSP00000343930,9606.ENSP00000344087,9606.ENSP00000344403,9606.ENSP00000347184,9606.ENSP00000350719,9606.ENSP00000354671,…	PPP2R3C,AJUBA,KIAA1377,EHBP1,FSCN3,ANK3,FMNL2,STARD9,SSH1,PIBF1,FMN2,PLEC,XIRP1,KLHL17,AUTS2,FSIP2,HTT,SYNE2,MAST2,SYNE1,INSRR,TACC2,PDE4DIP,PLCE1,MCU,CROCC,AGRN,CCP110,CENPJ,RP1L1,DNAH17,COBL,DAAM2,XIRP2,DNAH1,ODF2,MYO7B,MICAL3,KIAA1751,CEP192,SIPA1L1,OBSCN,MYH3,TTN,MYH14,FMN1,CLIP1,IQSEC1,TCHH,EPPK1
GO Process	GO:0050982	Detection of mechanical stimulus	8	48	1.01	0.0192	9606.ENSP00000253255,9606.ENSP00000262209,9606.ENSP00000262304,9606.ENSP00000384582,9606.ENSP00000421377,9606.ENSP00000431418,9606.ENSP00000467141,9606.ENSP00000485105	PKDREJ,TRPA1,PKD1,GPR98,PIEZO2,NTRK1,TTN,PKD1L2

## Sheet: enrichment.Component
#category	#term ID	term description	observed gene count	background gene count	strength	false discovery rate	matching proteins in your network (IDs)	matching proteins in your network (labels)
GO Component	GO:0062023	Collagen-containing extracellular matrix	21	396	0.51	0.0076	9606.ENSP00000261978,9606.ENSP00000270328,9606.ENSP00000273283,9606.ENSP00000274063,9606.ENSP00000301873,9606.ENSP00000326330,9606.ENSP00000331902,9606.ENSP00000332371,9606.ENSP00000347484,9606.ENSP00000354360,9606.ENSP00000356975,9606.ENSP00000357789,9606.ENSP00000357791,9606.ENSP00000361842,9606.ENSP00000366267,9606.ENSP00000368678,9606.ENSP00000375778,9606.ENSP00000375829,9606.ENSP00000379823,…	LTBP2,ADAMTS10,ITIH1,SFRP2,LTBP3,FRAS1,COL4A5,COL7A1,THSD4,LAMC3,ADAMTS4,FLG,HRNR,MATN4,GPC5,AGRN,LAMB3,LAD1,COL4A3,EYS,HMCN2
GO Component	GO:0005856	Cytoskeleton	63	2221	0.24	0.0080	9606.ENSP00000171887,9606.ENSP00000254579,9606.ENSP00000261475,9606.ENSP00000261609,9606.ENSP00000262102,9606.ENSP00000262713,9606.ENSP00000263468,9606.ENSP00000263991,9606.ENSP00000264982,9606.ENSP00000265825,9606.ENSP00000267622,9606.ENSP00000280772,9606.ENSP00000290607,9606.ENSP00000300209,9606.ENSP00000302625,9606.ENSP00000315713,9606.ENSP00000317144,9606.ENSP00000318884,9606.ENSP00000323856,…	TNS1,DNHD1,PPP2R3C,HERC2,MTUS1,AJUBA,KIAA1377,EHBP1,CEP70,FSCN3,TRIP11,ANK3,STARD9,METTL21B,AXIN2,SSH1,PIBF1,FMN2,PLEC,EVC2,KLHL17,AUTS2,HTT,EML6,SYNE2,MAST2,SYNE1,FLG,TACC2,PDE4DIP,PKHD1,CROCC,ROR2,CCP110,CENPJ,RP1L1,DNAH6,DNAH17,LAD1,COBL,IL4R,TTC28,DNAH1,ODF2,MYO7B,MICAL3,KIAA1751,ACTN3,EYS,GRAMD3,CEP192,CEP57L1,VASH2,SIPA1L1,CEP128,MYH3,TTN,MYH14,FMN1,CLIP1,TCHH,ZNF74,EPPK1
GO Component	GO:0031012	Extracellular matrix	24	527	0.44	0.0080	9606.ENSP00000261978,9606.ENSP00000270328,9606.ENSP00000273283,9606.ENSP00000274063,9606.ENSP00000301873,9606.ENSP00000326330,9606.ENSP00000331902,9606.ENSP00000332371,9606.ENSP00000337816,9606.ENSP00000347484,9606.ENSP00000354360,9606.ENSP00000356975,9606.ENSP00000357789,9606.ENSP00000357791,9606.ENSP00000361842,9606.ENSP00000366267,9606.ENSP00000367157,9606.ENSP00000368678,9606.ENSP00000375778,…	LTBP2,ADAMTS10,ITIH1,SFRP2,LTBP3,FRAS1,COL4A5,COL7A1,MMP25,THSD4,LAMC3,ADAMTS4,FLG,HRNR,MATN4,GPC5,LRRC3C,AGRN,LAMB3,LAD1,COL4A3,OTOG,EYS,HMCN2
GO Component	GO:0042995	Cell projection	64	2287	0.23	0.0080	9606.ENSP00000224140,9606.ENSP00000240587,9606.ENSP00000254579,9606.ENSP00000261693,9606.ENSP00000261751,9606.ENSP00000262304,9606.ENSP00000262713,9606.ENSP00000263468,9606.ENSP00000264601,9606.ENSP00000265825,9606.ENSP00000267622,9606.ENSP00000280772,9606.ENSP00000304945,9606.ENSP00000315465,9606.ENSP00000315713,9606.ENSP00000317128,9606.ENSP00000318884,9606.ENSP00000332353,9606.ENSP00000334198,…	SETX,TSHZ3,DNHD1,SCARB1,CHRNB4,PKD1,AJUBA,KIAA1377,RAB17,FSCN3,TRIP11,ANK3,ROBO4,DSCAML1,SSH1,PLXND1,FMN2,PTCH1,CACNA1H,HYAL3,TSSK4,EVC2,KLHL17,AUTS2,FSIP2,HTT,SYNE2,INSRR,ABCA4,PKHD1,PLCE1,CROCC,ROR2,ITGA8,PKHD1L1,CCP110,CENPJ,RP1L1,DNAH6,DNAH17,COBL,CDH23,GPR98,CATSPERG,ACE2,SCN10A,UNC80,RAPGEF3,MXRA8,DNAH1,ODF2,MYO7B,MICAL3,KIAA1751,ACTN3,SORCS2,EYS,NTRK1,EPS8L2,SIPA1L1,CEP128,MYH14,CLIP1,EPPK1
GO Component	GO:0099081	Supramolecular polymer	35	947	0.35	0.0080	9606.ENSP00000262102,9606.ENSP00000263991,9606.ENSP00000270328,9606.ENSP00000280772,9606.ENSP00000323856,9606.ENSP00000331902,9606.ENSP00000347484,9606.ENSP00000348842,9606.ENSP00000350719,9606.ENSP00000355533,9606.ENSP00000356224,9606.ENSP00000357789,9606.ENSP00000358363,9606.ENSP00000364860,9606.ENSP00000371308,9606.ENSP00000371923,9606.ENSP00000374045,9606.ENSP00000374490,9606.ENSP00000378912,…	MTUS1,EHBP1,ADAMTS10,ANK3,PLEC,COL4A5,THSD4,EML6,SYNE2,RYR2,SYNE1,FLG,PDE4DIP,ROR2,CENPJ,RP1L1,DNAH6,DNAH17,COBL,COL4A3,XIRP2,DNAH1,ODF2,NBR1,MICAL3,ACTN3,GRAMD3,CEP57L1,OBSCN,MYH3,TTN,MYH14,FMN1,CLIP1,EPPK1
GO Component	GO:0120025	Plasma membrane bounded cell projection	62	2193	0.24	0.0080	9606.ENSP00000224140,9606.ENSP00000240587,9606.ENSP00000254579,9606.ENSP00000261693,9606.ENSP00000261751,9606.ENSP00000262304,9606.ENSP00000262713,9606.ENSP00000263468,9606.ENSP00000264601,9606.ENSP00000265825,9606.ENSP00000267622,9606.ENSP00000280772,9606.ENSP00000304945,9606.ENSP00000315465,9606.ENSP00000315713,9606.ENSP00000317128,9606.ENSP00000318884,9606.ENSP00000332353,9606.ENSP00000334198,…	SETX,TSHZ3,DNHD1,SCARB1,CHRNB4,PKD1,AJUBA,KIAA1377,RAB17,FSCN3,TRIP11,ANK3,ROBO4,DSCAML1,SSH1,PLXND1,FMN2,PTCH1,CACNA1H,HYAL3,TSSK4,EVC2,KLHL17,AUTS2,FSIP2,HTT,SYNE2,INSRR,ABCA4,PKHD1,PLCE1,CROCC,ROR2,ITGA8,PKHD1L1,CCP110,CENPJ,RP1L1,DNAH6,DNAH17,COBL,CDH23,GPR98,CATSPERG,ACE2,SCN10A,UNC80,RAPGEF3,MXRA8,DNAH1,ODF2,MYO7B,KIAA1751,ACTN3,SORCS2,EYS,NTRK1,EPS8L2,SIPA1L1,CEP128,MYH14,CLIP1
GO Component	GO:0005604	Basement membrane	9	96	0.76	0.0109	9606.ENSP00000326330,9606.ENSP00000331902,9606.ENSP00000332371,9606.ENSP00000354360,9606.ENSP00000368678,9606.ENSP00000375778,9606.ENSP00000375829,9606.ENSP00000379823,9606.ENSP00000485357	FRAS1,COL4A5,COL7A1,LAMC3,AGRN,LAMB3,LAD1,COL4A3,HMCN2
GO Component	GO:0099512	Supramolecular fiber	33	939	0.33	0.0109	9606.ENSP00000262102,9606.ENSP00000263991,9606.ENSP00000270328,9606.ENSP00000280772,9606.ENSP00000323856,9606.ENSP00000347484,9606.ENSP00000348842,9606.ENSP00000350719,9606.ENSP00000355533,9606.ENSP00000356224,9606.ENSP00000357789,9606.ENSP00000358363,9606.ENSP00000364860,9606.ENSP00000371308,9606.ENSP00000371923,9606.ENSP00000374045,9606.ENSP00000374490,9606.ENSP00000378912,9606.ENSP00000386840,…	MTUS1,EHBP1,ADAMTS10,ANK3,PLEC,THSD4,EML6,SYNE2,RYR2,SYNE1,FLG,PDE4DIP,ROR2,CENPJ,RP1L1,DNAH6,DNAH17,COBL,XIRP2,DNAH1,ODF2,NBR1,MICAL3,ACTN3,GRAMD3,CEP57L1,OBSCN,MYH3,TTN,MYH14,FMN1,CLIP1,EPPK1
GO Component	GO:0005929	Cilium	25	637	0.38	0.0143	9606.ENSP00000254579,9606.ENSP00000262304,9606.ENSP00000263468,9606.ENSP00000267622,9606.ENSP00000332353,9606.ENSP00000337425,9606.ENSP00000339179,9606.ENSP00000342144,9606.ENSP00000344403,9606.ENSP00000359245,9606.ENSP00000360158,9606.ENSP00000364691,9606.ENSP00000367655,9606.ENSP00000370803,9606.ENSP00000371308,9606.ENSP00000371923,9606.ENSP00000374045,9606.ENSP00000374490,9606.ENSP00000386962,…	DNHD1,PKD1,KIAA1377,TRIP11,PTCH1,HYAL3,TSSK4,EVC2,FSIP2,ABCA4,PKHD1,CROCC,PKHD1L1,CCP110,CENPJ,RP1L1,DNAH6,DNAH17,CATSPERG,MXRA8,DNAH1,ODF2,KIAA1751,EYS,CEP128
GO Component	GO:0099080	Supramolecular complex	39	1261	0.28	0.0222	9606.ENSP00000262102,9606.ENSP00000262713,9606.ENSP00000263991,9606.ENSP00000270328,9606.ENSP00000280772,9606.ENSP00000315569,9606.ENSP00000323856,9606.ENSP00000331902,9606.ENSP00000332371,9606.ENSP00000347484,9606.ENSP00000348772,9606.ENSP00000348842,9606.ENSP00000350719,9606.ENSP00000355533,9606.ENSP00000356224,9606.ENSP00000357789,9606.ENSP00000358363,9606.ENSP00000364860,9606.ENSP00000371308,…	MTUS1,AJUBA,EHBP1,ADAMTS10,ANK3,DIS3L2,PLEC,COL4A5,COL7A1,THSD4,PITPNM1,EML6,SYNE2,RYR2,SYNE1,FLG,PDE4DIP,ROR2,CENPJ,RP1L1,DNAH6,DNAH17,COBL,COL4A3,XIRP2,DNAH1,ODF2,NBR1,MICAL3,ACTN3,GRAMD3,CEP57L1,OBSCN,MYH3,TTN,MYH14,FMN1,CLIP1,EPPK1
GO Component	GO:0005815	Microtubule organizing center	27	761	0.34	0.0302	9606.ENSP00000261475,9606.ENSP00000261609,9606.ENSP00000262102,9606.ENSP00000262713,9606.ENSP00000263468,9606.ENSP00000263991,9606.ENSP00000264982,9606.ENSP00000290607,9606.ENSP00000300209,9606.ENSP00000302625,9606.ENSP00000317144,9606.ENSP00000347184,9606.ENSP00000358001,9606.ENSP00000358363,9606.ENSP00000360158,9606.ENSP00000364691,9606.ENSP00000370803,9606.ENSP00000371308,9606.ENSP00000379111,…	PPP2R3C,HERC2,MTUS1,AJUBA,KIAA1377,EHBP1,CEP70,STARD9,METTL21B,AXIN2,PIBF1,HTT,TACC2,PDE4DIP,PKHD1,CROCC,CCP110,CENPJ,IL4R,TTC28,ODF2,MICAL3,EYS,CEP192,CEP57L1,CEP128,CLIP1
GO Component	GO:0015630	Microtubule cytoskeleton	37	1219	0.27	0.0397	9606.ENSP00000254579,9606.ENSP00000261475,9606.ENSP00000261609,9606.ENSP00000262102,9606.ENSP00000262713,9606.ENSP00000263468,9606.ENSP00000263991,9606.ENSP00000264982,9606.ENSP00000290607,9606.ENSP00000300209,9606.ENSP00000302625,9606.ENSP00000317144,9606.ENSP00000318884,9606.ENSP00000347184,9606.ENSP00000348842,9606.ENSP00000354671,9606.ENSP00000358001,9606.ENSP00000358363,9606.ENSP00000360158,…	DNHD1,PPP2R3C,HERC2,MTUS1,AJUBA,KIAA1377,EHBP1,CEP70,STARD9,METTL21B,AXIN2,PIBF1,FMN2,HTT,EML6,MAST2,TACC2,PDE4DIP,PKHD1,CROCC,ROR2,CCP110,CENPJ,RP1L1,DNAH6,DNAH17,IL4R,TTC28,DNAH1,ODF2,MICAL3,EYS,GRAMD3,CEP192,CEP57L1,CEP128,CLIP1

## Sheet: enrichment.Function
#category	#term ID	term description	observed gene count	background gene count	strength	false discovery rate	matching proteins in your network (IDs)	matching proteins in your network (labels)
GO Function	GO:0003779	Actin binding	24	438	0.53	0.0012	9606.ENSP00000171887,9606.ENSP00000262713,9606.ENSP00000265825,9606.ENSP00000288670,9606.ENSP00000315713,9606.ENSP00000318884,9606.ENSP00000323856,9606.ENSP00000343140,9606.ENSP00000343930,9606.ENSP00000350719,9606.ENSP00000356224,9606.ENSP00000364691,9606.ENSP00000378912,9606.ENSP00000381876,9606.ENSP00000386840,9606.ENSP00000415090,9606.ENSP00000416015,9606.ENSP00000422007,9606.ENSP00000428324,…	TNS1,AJUBA,FSCN3,FMNL2,SSH1,FMN2,PLEC,XIRP1,KLHL17,SYNE2,SYNE1,CROCC,COBL,DAAM2,XIRP2,MYO7B,MICAL3,ACTN3,VASH2,EPS8L2,MYH3,TTN,MYH14,FMN1
GO Function	GO:0005509	Calcium ion binding	32	703	0.44	0.0012	9606.ENSP00000253255,9606.ENSP00000261978,9606.ENSP00000262738,9606.ENSP00000265342,9606.ENSP00000273283,9606.ENSP00000299441,9606.ENSP00000301873,9606.ENSP00000312946,9606.ENSP00000328405,9606.ENSP00000348772,9606.ENSP00000355533,9606.ENSP00000357789,9606.ENSP00000357791,9606.ENSP00000361842,9606.ENSP00000364163,9606.ENSP00000367747,9606.ENSP00000368678,9606.ENSP00000370744,9606.ENSP00000371051,…	PKDREJ,LTBP2,CELSR1,FSTL4,ITIH1,DCHS1,LTBP3,STAB1,DGKA,PITPNM1,RYR2,FLG,HRNR,MATN4,NOTCH4,PLCH2,AGRN,ITPR2,ZZEF1,CDH23,GPR98,SVEP1,NELL2,ACTN3,EYS,FAT3,PLCB3,TTN,TCHH,PKD1L2,HMCN2,DCHS2
GO Function	GO:0008092	Cytoskeletal protein binding	36	973	0.35	0.0073	9606.ENSP00000171887,9606.ENSP00000262102,9606.ENSP00000262713,9606.ENSP00000263253,9606.ENSP00000264982,9606.ENSP00000265825,9606.ENSP00000280772,9606.ENSP00000288670,9606.ENSP00000290607,9606.ENSP00000315713,9606.ENSP00000318884,9606.ENSP00000323856,9606.ENSP00000343140,9606.ENSP00000343930,9606.ENSP00000347184,9606.ENSP00000348842,9606.ENSP00000350719,9606.ENSP00000354671,9606.ENSP00000356224,…	TNS1,MTUS1,AJUBA,EP300,CEP70,FSCN3,ANK3,FMNL2,STARD9,SSH1,FMN2,PLEC,XIRP1,KLHL17,HTT,EML6,SYNE2,MAST2,SYNE1,CROCC,CENPJ,COBL,DAAM2,XIRP2,MYO7B,MICAL3,ACTN3,CEP57L1,VASH2,EPS8L2,OBSCN,MYH3,TTN,MYH14,FMN1,CLIP1
GO Function	GO:0043167	Ion binding	139	6188	0.14	0.0073	9606.ENSP00000215727,9606.ENSP00000216271,9606.ENSP00000224140,9606.ENSP00000237281,9606.ENSP00000240587,9606.ENSP00000241305,9606.ENSP00000249269,9606.ENSP00000253255,9606.ENSP00000254579,9606.ENSP00000260563,9606.ENSP00000261475,9606.ENSP00000261609,9606.ENSP00000261693,9606.ENSP00000261751,9606.ENSP00000261978,9606.ENSP00000262577,9606.ENSP00000262713,9606.ENSP00000262719,9606.ENSP00000262738,…	SERPIND1,HDAC10,SETX,FBXO30,TSHZ3,CPXM2,PMPCB,PKDREJ,DNHD1,RTCA,PPP2R3C,HERC2,SCARB1,CHRNB4,LTBP2,ZC3H3,AJUBA,PHLPP1,CELSR1,EP300,PPAT,RAB17,LSG1,FSTL4,ZFHX3,ADAMTS10,ITIH1,NUBPL,ABCC3,RASA2,FUK,STARD9,ZSWIM2,DCHS1,SGK494,CYP2A7,UNKL,LTBP3,BPTF,STAB1,GAK,MCM9,DIS3L2,ZFP42,FRAS1,DGKA,ZNF662,TBK1,PTCH1,CACNA1H,ARID2,MMP25,TSSK4,ACACB,MAP3K15,PITPNM1,AQPEP,MAST2,RYR2,CFH,ADAMTS4,INSRR,MKI67,ADAM12,F…
GO Function	GO:0046872	Metal ion binding	100	4160	0.17	0.0149	9606.ENSP00000216271,9606.ENSP00000237281,9606.ENSP00000240587,9606.ENSP00000241305,9606.ENSP00000249269,9606.ENSP00000253255,9606.ENSP00000261475,9606.ENSP00000261609,9606.ENSP00000261978,9606.ENSP00000262577,9606.ENSP00000262713,9606.ENSP00000262719,9606.ENSP00000262738,9606.ENSP00000263253,9606.ENSP00000264220,9606.ENSP00000265342,9606.ENSP00000268489,9606.ENSP00000270328,9606.ENSP00000273283,…	HDAC10,FBXO30,TSHZ3,CPXM2,PMPCB,PKDREJ,PPP2R3C,HERC2,LTBP2,ZC3H3,AJUBA,PHLPP1,CELSR1,EP300,PPAT,FSTL4,ZFHX3,ADAMTS10,ITIH1,NUBPL,RASA2,ZSWIM2,DCHS1,CYP2A7,UNKL,LTBP3,BPTF,STAB1,DIS3L2,ZFP42,FRAS1,DGKA,ZNF662,CACNA1H,ARID2,MMP25,TSSK4,ACACB,MAP3K15,PITPNM1,AQPEP,MAST2,RYR2,ADAMTS4,ADAM12,FLG,HRNR,ZNF292,PLCE1,HIVEP3,MATN4,NOTCH4,ROR2,PRUNE2,ZNF41,ZFAT,KDM6A,ITGA8,PHF11,PLCH2,AGRN,ITPR2,ZZEF1,TNK2,…
GO Function	GO:0043169	Cation binding	101	4242	0.16	0.0165	9606.ENSP00000216271,9606.ENSP00000237281,9606.ENSP00000240587,9606.ENSP00000241305,9606.ENSP00000249269,9606.ENSP00000253255,9606.ENSP00000261475,9606.ENSP00000261609,9606.ENSP00000261751,9606.ENSP00000261978,9606.ENSP00000262577,9606.ENSP00000262713,9606.ENSP00000262719,9606.ENSP00000262738,9606.ENSP00000263253,9606.ENSP00000264220,9606.ENSP00000265342,9606.ENSP00000268489,9606.ENSP00000270328,…	HDAC10,FBXO30,TSHZ3,CPXM2,PMPCB,PKDREJ,PPP2R3C,HERC2,CHRNB4,LTBP2,ZC3H3,AJUBA,PHLPP1,CELSR1,EP300,PPAT,FSTL4,ZFHX3,ADAMTS10,ITIH1,NUBPL,RASA2,ZSWIM2,DCHS1,CYP2A7,UNKL,LTBP3,BPTF,STAB1,DIS3L2,ZFP42,FRAS1,DGKA,ZNF662,CACNA1H,ARID2,MMP25,TSSK4,ACACB,MAP3K15,PITPNM1,AQPEP,MAST2,RYR2,ADAMTS4,ADAM12,FLG,HRNR,ZNF292,PLCE1,HIVEP3,MATN4,NOTCH4,ROR2,PRUNE2,ZNF41,ZFAT,KDM6A,ITGA8,PHF11,PLCH2,AGRN,ITPR2,ZZEF…

## Sheet: enrichment.Keyword
#category	#term ID	term description	observed gene count	background gene count	strength	false discovery rate	matching proteins in your network (IDs)	matching proteins in your network (labels)
UniProt Keywords	KW-0621	Polymorphism	259	11669	0.13	3.19e-13	9606.ENSP00000006658,9606.ENSP00000171887,9606.ENSP00000215727,9606.ENSP00000216271,9606.ENSP00000224140,9606.ENSP00000227471,9606.ENSP00000227474,9606.ENSP00000227520,9606.ENSP00000237281,9606.ENSP00000240335,9606.ENSP00000240587,9606.ENSP00000241305,9606.ENSP00000246553,9606.ENSP00000247933,9606.ENSP00000249269,9606.ENSP00000251143,9606.ENSP00000252229,9606.ENSP00000253237,9606.ENSP00000253255,…	SPATA20,TNS1,SERPIND1,HDAC10,SETX,UNC93B1,PUS3,CCDC86,FBXO30,TBX4,TSHZ3,CPXM2,FFAR1,IDUA,PMPCB,C16orf62,MICB,GRWD1,PKDREJ,DNHD1,SCARB1,CHRNB4,LTBP2,MTUS1,TRPA1,PKD1,ZC3H3,PHLPP1,CELSR1,SCARF1,EP300,KIAA1377,CHRDL2,EHBP1,HERC6,RAB17,SIDT1,CEP70,LSG1,FSTL4,SCAP,FSCN3,EXPH5,TRIP11,TICRR,ZFHX3,ADAMTS10,PLEKHA6,ITIH1,TM4SF19,SFRP2,PDCD4,ANK3,NUBPL,ABCC3,FZD1,FUK,FMNL2,STARD9,LRP5,USP24,CCDC74A,POGLUT1…
UniProt Keywords	KW-0677	Repeat	135	4729	0.24	5.86e-10	9606.ENSP00000215727,9606.ENSP00000240587,9606.ENSP00000253237,9606.ENSP00000261475,9606.ENSP00000261609,9606.ENSP00000261978,9606.ENSP00000262209,9606.ENSP00000262304,9606.ENSP00000262577,9606.ENSP00000262713,9606.ENSP00000262719,9606.ENSP00000262738,9606.ENSP00000263071,9606.ENSP00000263253,9606.ENSP00000263671,9606.ENSP00000264346,9606.ENSP00000265342,9606.ENSP00000265565,9606.ENSP00000268489,…	SERPIND1,TSHZ3,GRWD1,PPP2R3C,HERC2,LTBP2,TRPA1,PKD1,ZC3H3,AJUBA,PHLPP1,CELSR1,SCARF1,EP300,CHRDL2,HERC6,FSTL4,SCAP,ZFHX3,ADAMTS10,PDCD4,ANK3,ABCC3,RASA2,LRP5,ZSWIM2,DCHS1,UNKL,LTBP3,ROBO4,BPTF,FBXW8,STAB1,DSCAML1,PLXND1,ZFP42,PLEC,FRAS1,DGKA,COL4A5,COL7A1,CACNA1H,MMP25,SIGLEC1,XIRP1,KLHL17,FSIP2,CASKIN1,HTT,THSD4,EML6,SYNE2,LAMC3,RYR2,SYNE1,CFH,INSRR,MKI67,FLG,HRNR,ZNF292,PLXNA3,ABCA4,PKHD1,PLCE1…
UniProt Keywords	KW-0025	Alternative splicing	225	10179	0.13	6.61e-09	9606.ENSP00000006658,9606.ENSP00000171887,9606.ENSP00000216271,9606.ENSP00000224140,9606.ENSP00000227520,9606.ENSP00000240335,9606.ENSP00000247933,9606.ENSP00000251143,9606.ENSP00000252229,9606.ENSP00000254579,9606.ENSP00000260563,9606.ENSP00000261475,9606.ENSP00000261693,9606.ENSP00000261751,9606.ENSP00000262102,9606.ENSP00000262304,9606.ENSP00000262577,9606.ENSP00000262713,9606.ENSP00000262719,…	SPATA20,TNS1,HDAC10,SETX,CCDC86,TBX4,IDUA,C16orf62,MICB,DNHD1,RTCA,PPP2R3C,SCARB1,CHRNB4,MTUS1,PKD1,ZC3H3,AJUBA,PHLPP1,CELSR1,SCARF1,CHRDL2,EHBP1,HERC6,RAB17,SIDT1,CEP70,FSTL4,SCAP,FSCN3,EXPH5,TRIP11,TICRR,ZFHX3,ADAMTS10,ITIH1,TM4SF19,SLC12A9,PDCD4,ANK3,NUBPL,ABCC3,RASA2,FUK,FMNL2,STARD9,CCDC74A,ERICH6B,FAM227B,METTL21B,SGK494,UNKL,SRRM2,LTBP3,FOXI1,ROBO4,CHST11,RPAP1,BPTF,TBX5,FBXW8,STAB1,GAK,MC…
UniProt Keywords	KW-0175	Coiled coil	71	2139	0.31	1.34e-06	9606.ENSP00000224140,9606.ENSP00000227520,9606.ENSP00000240587,9606.ENSP00000254579,9606.ENSP00000261609,9606.ENSP00000262102,9606.ENSP00000262209,9606.ENSP00000262304,9606.ENSP00000263468,9606.ENSP00000263991,9606.ENSP00000264982,9606.ENSP00000267622,9606.ENSP00000290607,9606.ENSP00000295171,9606.ENSP00000301712,9606.ENSP00000301740,9606.ENSP00000307208,9606.ENSP00000317165,9606.ENSP00000318884,…	SETX,CCDC86,TSHZ3,DNHD1,HERC2,MTUS1,TRPA1,PKD1,KIAA1377,EHBP1,CEP70,TRIP11,STARD9,CCDC74A,UNKL,SRRM2,BPTF,KRBA1,FMN2,CCDC168,PLEC,TBK1,EVC2,XIRP1,FSIP2,USP54,MAP3K15,SYNE2,LAMC3,RYR2,MTRF1L,SYNE1,AXDND1,FLG,TACC2,PDE4DIP,ZNF292,HIVEP3,MCU,CROCC,ZNF41,LETM2,WWC3,CCP110,RP1L1,DNAH6,DNAH17,LAMB3,DAAM2,XIRP2,DNAH1,P4HA3,ODF2,C16orf96,MICAL3,KIAA1751,PIEZO2,CEP57L1,CCDC180,SETD1B,SIPA1L1,CEP128,OBSCN,…
UniProt Keywords	KW-0245	EGF-like domain	19	229	0.71	3.04e-06	9606.ENSP00000261978,9606.ENSP00000262738,9606.ENSP00000263071,9606.ENSP00000294304,9606.ENSP00000301873,9606.ENSP00000312946,9606.ENSP00000337425,9606.ENSP00000357668,9606.ENSP00000361554,9606.ENSP00000361850,9606.ENSP00000364163,9606.ENSP00000368678,9606.ENSP00000382323,9606.ENSP00000384917,9606.ENSP00000416341,9606.ENSP00000424243,9606.ENSP00000432586,9606.ENSP00000441929,9606.ENSP00000485357	LTBP2,CELSR1,SCARF1,LRP5,LTBP3,STAB1,HYAL3,ADAM12,TIE1,PLAU,NOTCH4,AGRN,OTOG,SVEP1,NELL2,EYS,FAT3,MUC12,HMCN2
UniProt Keywords	KW-0206	Cytoskeleton	45	1215	0.35	4.64e-05	9606.ENSP00000171887,9606.ENSP00000261609,9606.ENSP00000262102,9606.ENSP00000262713,9606.ENSP00000263468,9606.ENSP00000264982,9606.ENSP00000265825,9606.ENSP00000267622,9606.ENSP00000280772,9606.ENSP00000290607,9606.ENSP00000300209,9606.ENSP00000315713,9606.ENSP00000317144,9606.ENSP00000318884,9606.ENSP00000323856,9606.ENSP00000342144,9606.ENSP00000344087,9606.ENSP00000348842,9606.ENSP00000350719,…	TNS1,HERC2,MTUS1,AJUBA,KIAA1377,CEP70,FSCN3,TRIP11,ANK3,STARD9,METTL21B,SSH1,PIBF1,FMN2,PLEC,EVC2,AUTS2,EML6,SYNE2,MAST2,SYNE1,TACC2,PDE4DIP,PKHD1,CROCC,CCP110,CENPJ,RP1L1,DNAH6,DNAH17,COBL,TTC28,DNAH1,ODF2,MYO7B,MICAL3,KIAA1751,EYS,CEP192,CEP57L1,VASH2,SIPA1L1,CEP128,CLIP1,EPPK1
UniProt Keywords	KW-0009	Actin-binding	17	265	0.59	0.00034	9606.ENSP00000171887,9606.ENSP00000265825,9606.ENSP00000315713,9606.ENSP00000318884,9606.ENSP00000323856,9606.ENSP00000343140,9606.ENSP00000343930,9606.ENSP00000350719,9606.ENSP00000356224,9606.ENSP00000378912,9606.ENSP00000386840,9606.ENSP00000415090,9606.ENSP00000416015,9606.ENSP00000422007,9606.ENSP00000464317,9606.ENSP00000470298,9606.ENSP00000479134	TNS1,FSCN3,SSH1,FMN2,PLEC,XIRP1,KLHL17,SYNE2,SYNE1,COBL,XIRP2,MYO7B,MICAL3,ACTN3,MYH3,MYH14,FMN1
UniProt Keywords	KW-0272	Extracellular matrix	15	265	0.54	0.0043	9606.ENSP00000261978,9606.ENSP00000270328,9606.ENSP00000301873,9606.ENSP00000331902,9606.ENSP00000332371,9606.ENSP00000337816,9606.ENSP00000347484,9606.ENSP00000354360,9606.ENSP00000356975,9606.ENSP00000368678,9606.ENSP00000375778,9606.ENSP00000375829,9606.ENSP00000379823,9606.ENSP00000424243,9606.ENSP00000485357	LTBP2,ADAMTS10,LTBP3,COL4A5,COL7A1,MMP25,THSD4,LAMC3,ADAMTS4,AGRN,LAMB3,LAD1,COL4A3,EYS,HMCN2
UniProt Keywords	KW-0325	Glycoprotein	102	4349	0.16	0.0043	9606.ENSP00000215727,9606.ENSP00000227471,9606.ENSP00000241305,9606.ENSP00000246553,9606.ENSP00000247933,9606.ENSP00000252229,9606.ENSP00000253255,9606.ENSP00000261693,9606.ENSP00000261751,9606.ENSP00000261978,9606.ENSP00000262209,9606.ENSP00000262304,9606.ENSP00000262738,9606.ENSP00000263071,9606.ENSP00000263671,9606.ENSP00000264852,9606.ENSP00000265342,9606.ENSP00000265565,9606.ENSP00000270328,…	SERPIND1,UNC93B1,CPXM2,FFAR1,IDUA,MICB,PKDREJ,SCARB1,CHRNB4,LTBP2,TRPA1,PKD1,CELSR1,SCARF1,CHRDL2,SIDT1,FSTL4,SCAP,ADAMTS10,ITIH1,TM4SF19,SLC12A9,ABCC3,FZD1,LRP5,POGLUT1,DCHS1,LTBP3,ROBO4,CHST11,STAB1,ANO5,DSCAML1,PLXND1,OR4M1,OR52E2,FRAS1,C16orf54,COL4A5,OR4N5,PTCH1,COL7A1,CACNA1H,TMEM104,HYAL3,MMP25,CRISP1,SIGLEC1,EVC2,KCNK7,AQPEP,LAMC3,CFH,ADAMTS4,INSRR,ADAM12,PLXNA3,ABCA4,PKHD1,KCNT1,TIE1,PLA…
UniProt Keywords	KW-0106	Calcium	31	875	0.34	0.0045	9606.ENSP00000261475,9606.ENSP00000262738,9606.ENSP00000265342,9606.ENSP00000299441,9606.ENSP00000326330,9606.ENSP00000328405,9606.ENSP00000334198,9606.ENSP00000337816,9606.ENSP00000348772,9606.ENSP00000355533,9606.ENSP00000357789,9606.ENSP00000357791,9606.ENSP00000360431,9606.ENSP00000360822,9606.ENSP00000362144,9606.ENSP00000367316,9606.ENSP00000367747,9606.ENSP00000368678,9606.ENSP00000370744,…	PPP2R3C,CELSR1,FSTL4,DCHS1,FRAS1,DGKA,CACNA1H,MMP25,PITPNM1,RYR2,FLG,HRNR,PLCE1,KCNT1,MCU,ITGA8,PLCH2,AGRN,ITPR2,CDH23,GPR98,SVEP1,NELL2,ACTN3,EYS,FAT3,PLCB3,TTN,TCHH,HMCN2,DCHS2
UniProt Keywords	KW-0084	Basement membrane	6	39	0.97	0.0049	9606.ENSP00000331902,9606.ENSP00000332371,9606.ENSP00000354360,9606.ENSP00000375778,9606.ENSP00000375829,9606.ENSP00000379823	COL4A5,COL7A1,LAMC3,LAMB3,LAD1,COL4A3
UniProt Keywords	KW-0225	Disease mutation	77	3145	0.18	0.0093	9606.ENSP00000215727,9606.ENSP00000224140,9606.ENSP00000240335,9606.ENSP00000247933,9606.ENSP00000249269,9606.ENSP00000261475,9606.ENSP00000261609,9606.ENSP00000261978,9606.ENSP00000262102,9606.ENSP00000262209,9606.ENSP00000262304,9606.ENSP00000262738,9606.ENSP00000263253,9606.ENSP00000267622,9606.ENSP00000270328,9606.ENSP00000281081,9606.ENSP00000288078,9606.ENSP00000294304,9606.ENSP00000295588,…	SERPIND1,SETX,TBX4,IDUA,PMPCB,PPP2R3C,HERC2,LTBP2,MTUS1,TRPA1,PKD1,CELSR1,EP300,TRIP11,ADAMTS10,NUBPL,FUK,LRP5,POGLUT1,DCHS1,LTBP3,ROBO4,CHST11,BPTF,TBX5,ANO5,DIS3L2,PIBF1,RHBDF2,PLEC,SAMD9L,TBK1,COL4A5,PTCH1,COL7A1,CACNA1H,ARID2,EVC2,DOK7,HTT,SYNE2,LAMC3,RYR2,SYNE1,CFH,ABCA4,PKHD1,PLCE1,KCNT1,IARS,ROR2,VSX1,ITGA8,AGRN,ITPR2,CENPJ,KCNV2,AMACR,RP1L1,LAMB3,BPGM,COL4A3,CDH23,OTOG,SCN10A,UNC80,KMT2B,…
UniProt Keywords	KW-0424	Laminin EGF-like domain	5	30	1.01	0.0119	9606.ENSP00000262738,9606.ENSP00000312946,9606.ENSP00000354360,9606.ENSP00000368678,9606.ENSP00000375778	CELSR1,STAB1,LAMC3,AGRN,LAMB3
UniProt Keywords	KW-0263	Epidermolysis bullosa	4	16	1.18	0.0126	9606.ENSP00000265843,9606.ENSP00000323856,9606.ENSP00000332371,9606.ENSP00000375778	EXPH5,PLEC,COL7A1,LAMB3
UniProt Keywords	KW-0597	Phosphoprotein	161	8057	0.09	0.0283	9606.ENSP00000006658,9606.ENSP00000171887,9606.ENSP00000215727,9606.ENSP00000216271,9606.ENSP00000224140,9606.ENSP00000227471,9606.ENSP00000227474,9606.ENSP00000227520,9606.ENSP00000240335,9606.ENSP00000240587,9606.ENSP00000251143,9606.ENSP00000253237,9606.ENSP00000261609,9606.ENSP00000261693,9606.ENSP00000261978,9606.ENSP00000262102,9606.ENSP00000262304,9606.ENSP00000262577,9606.ENSP00000262713,…	SPATA20,TNS1,SERPIND1,HDAC10,SETX,UNC93B1,PUS3,CCDC86,TBX4,TSHZ3,C16orf62,GRWD1,HERC2,SCARB1,LTBP2,MTUS1,PKD1,ZC3H3,AJUBA,PHLPP1,CELSR1,SCARF1,EP300,CHRDL2,EHBP1,RAB17,LSG1,SCAP,EXPH5,TRIP11,TICRR,ZFHX3,PLEKHA6,ITIH1,SLC12A9,PDCD4,ANK3,ABCC3,RASA2,FMNL2,STARD9,LRP5,USP24,DCHS1,SRRM2,AXIN2,ROBO4,MN1,RPAP1,BPTF,FBXW8,GAK,MCM9,DIS3L2,SSH1,KRBA1,FMN2,PRR18,RHBDF2,PLEC,FRAS1,C16orf54,TBK1,PTCH1,ARID2,…
UniProt Keywords	KW-0732	Signal	76	3233	0.16	0.0283	9606.ENSP00000006658,9606.ENSP00000215727,9606.ENSP00000241305,9606.ENSP00000247933,9606.ENSP00000252229,9606.ENSP00000253255,9606.ENSP00000261751,9606.ENSP00000261978,9606.ENSP00000262304,9606.ENSP00000262738,9606.ENSP00000263071,9606.ENSP00000263671,9606.ENSP00000264852,9606.ENSP00000265342,9606.ENSP00000270328,9606.ENSP00000273283,9606.ENSP00000274063,9606.ENSP00000287934,9606.ENSP00000294304,…	SPATA20,SERPIND1,CPXM2,IDUA,MICB,PKDREJ,CHRNB4,LTBP2,PKD1,CELSR1,SCARF1,CHRDL2,SIDT1,FSTL4,ADAMTS10,ITIH1,SFRP2,FZD1,LRP5,POGLUT1,DCHS1,LTBP3,ROBO4,STAB1,DSCAML1,PLXND1,FRAS1,COL4A5,COL7A1,HYAL3,MMP25,CRISP1,SIGLEC1,EVC2,THSD4,LAMC3,CFH,ADAMTS4,INSRR,ADAM12,PLXNA3,PKHD1,TIE1,PLAU,NOTCH4,VWA5B1,ROR2,GPC5,LRRC3C,ITGA8,PKHD1L1,AGRN,IL17RE,LAMB3,PRCP,IL4R,COL4A3,CDH23,OTOG,LIPM,GPR98,SVEP1,CATSPERG,A…
UniProt Keywords	KW-9995	Disease	90	3996	0.14	0.0283	9606.ENSP00000215727,9606.ENSP00000224140,9606.ENSP00000227474,9606.ENSP00000240335,9606.ENSP00000247933,9606.ENSP00000249269,9606.ENSP00000261475,9606.ENSP00000261609,9606.ENSP00000261978,9606.ENSP00000262102,9606.ENSP00000262209,9606.ENSP00000262304,9606.ENSP00000262719,9606.ENSP00000262738,9606.ENSP00000263253,9606.ENSP00000265843,9606.ENSP00000267622,9606.ENSP00000270328,9606.ENSP00000280154,…	SERPIND1,SETX,PUS3,TBX4,IDUA,PMPCB,PPP2R3C,HERC2,LTBP2,MTUS1,TRPA1,PKD1,PHLPP1,CELSR1,EP300,EXPH5,TRIP11,ADAMTS10,PDCD4,ANK3,NUBPL,FUK,LRP5,POGLUT1,DCHS1,LTBP3,ROBO4,MN1,CHST11,BPTF,TBX5,ANO5,DIS3L2,PIBF1,FMN2,RHBDF2,PLEC,SAMD9L,TBK1,COL4A5,PTCH1,COL7A1,CACNA1H,ARID2,EVC2,AUTS2,DOK7,HTT,SYNE2,LAMC3,RYR2,SYNE1,CFH,FLG,ABCA4,PKHD1,PLCE1,KCNT1,IARS,ROR2,VSX1,KDM6A,ITGA8,AGRN,ITPR2,CENPJ,KCNV2,AMACR,…

## Sheet: MCL clusters
#clustering method	cluster number	cluster color	gene count	protein name	protein identifier	protein description
MCL	1	Red	8	AUTS2	9606.ENSP00000344087	Autism susceptibility gene 2 protein; Component of a Polycomb group (PcG) multiprotein PRC1- like complex, a complex class required to maintain the transcriptionally repressive state of many genes, including Hox genes, throughout development. PcG PRC1 complex acts via chromatin remodeling and modification of histones; it mediates monoubiquitination of histone H2A 'Lys-119', rendering chromatin he…
MCL	1	Red	8	EP300	9606.ENSP00000263253	Histone acetyltransferase p300; Functions as histone acetyltransferase and regulates transcription via chromatin remodeling. Acetylates all four core histones in nucleosomes. Histone acetylation gives an epigenetic tag for transcriptional activation. Mediates cAMP-gene regulation by binding specifically to phosphorylated CREB protein. Mediates acetylation of histone H3 at 'Lys-122' (H3K122ac), a …
MCL	1	Red	8	HDAC10	9606.ENSP00000216271	Histone deacetylase 10; Responsible for the deacetylation of lysine residues on the N-terminal part of the core histones (H2A, H2B, H3 and H4). Histone deacetylation gives a tag for epigenetic repression and plays an important role in transcriptional regulation, cell cycle progression and developmental events. Histone deacetylases act via the formation of large multiprotein complexes
MCL	1	Red	8	KDM6A	9606.ENSP00000367203	Lysine-specific demethylase 6A; Histone demethylase that specifically demethylates 'Lys- 27' of histone H3, thereby playing a central role in histone code. Demethylates trimethylated and dimethylated but not monomethylated H3 'Lys-27'. Plays a central role in regulation of posterior development, by regulating HOX gene expression. Demethylation of 'Lys-27' of histone H3 is concomitant with methyla…
MCL	1	Red	8	KMT2B	9606.ENSP00000398837	[histone h3]-lysine4 n-trimethyltransferase mll4; Histone-lysine N-methyltransferase 2B; Histone methyltransferase. Methylates 'Lys-4' of histone H3. H3 'Lys-4' methylation represents a specific tag for epigenetic transcriptional activation. Plays a central role in beta-globin locus transcription regulation by being recruited by NFE2. Plays an important role in controlling bulk H3K4me during oocy…
MCL	1	Red	8	NFATC2	9606.ENSP00000379330	Nuclear factor of activated T-cells, cytoplasmic 2; Plays a role in the inducible expression of cytokine genes in T-cells, especially in the induction of the IL-2, IL-3, IL-4, TNF-alpha or GM-CSF. Promotes invasive migration through the activation of GPC6 expression and WNT5A signaling pathway; Nuclear factors of activated T-cells
MCL	1	Red	8	SETD1B	9606.ENSP00000442924	Histone-lysine N-methyltransferase SETD1B; Histone methyltransferase that specifically methylates 'Lys-4' of histone H3, when part of the SET1 histone methyltransferase (HMT) complex, but not if the neighboring 'Lys- 9' residue is already methylated. H3 'Lys-4' methylation represents a specific tag for epigenetic transcriptional activation. The non-overlapping localization with SETD1A suggests th…
MCL	1	Red	8	TBX5	9606.ENSP00000309913	T-box transcription factor TBX5; DNA-binding protein that regulates the transcription of several genes and is involved in heart development and limb pattern formation. Binds to the core DNA motif of NPPA promoter; T-boxes
MCL	2	Salmon	5	AXIN2	9606.ENSP00000302625	Axin-2; Inhibitor of the Wnt signaling pathway. Down-regulates beta-catenin. Probably facilitate the phosphorylation of beta- catenin and APC by GSK3B (By similarity)
MCL	2	Salmon	5	FZD1	9606.ENSP00000287934	Frizzled class receptor 1; Frizzled-1; Receptor for Wnt proteins. Most of frizzled receptors are coupled to the beta-catenin canonical signaling pathway, which leads to the activation of disheveled proteins, inhibition of GSK- 3 kinase, nuclear accumulation of beta-catenin and activation of Wnt target genes. A second signaling pathway involving PKC and calcium fluxes has been seen for some family…
MCL	2	Salmon	5	LRP5	9606.ENSP00000294304	Low-density lipoprotein receptor-related protein 5; Component of the Wnt-Fzd-LRP5-LRP6 complex that triggers beta-catenin signaling through inducing aggregation of receptor- ligand complexes into ribosome-sized signalsomes. Cell-surface coreceptor of Wnt/beta-catenin signaling, which plays a pivotal role in bone formation. Plays a role in norrin (NDP) signal transduction. The Wnt-induced Fzd/LRP6…
MCL	2	Salmon	5	ROR2	9606.ENSP00000364860	Tyrosine-protein kinase transmembrane receptor ROR2; Tyrosine-protein kinase receptor which may be involved in the early formation of the chondrocytes. It seems to be required for cartilage and growth plate development (By similarity). Phosphorylates YWHAB, leading to induction of osteogenesis and bone formation. In contrast, has also been shown to have very little tyrosine kinase activity in vit…
MCL	2	Salmon	5	SFRP2	9606.ENSP00000274063	Secreted frizzled-related protein 2; Soluble frizzled-related proteins (sFRPS) function as modulators of Wnt signaling through direct interaction with Wnts. They have a role in regulating cell growth and differentiation in specific cell types. SFRP2 may be important for eye retinal development and for myogenesis
MCL	3	Fire Brick	4	HIVEP3	9606.ENSP00000361664	Transcription factor HIVEP3; Plays a role of transcription factor; binds to recognition signal sequences (Rss heptamer) for somatic recombination of immunoglobulin and T-cell receptor gene segments; Binds also to the kappa-B motif of gene such as S100A4, involved in cell progression and differentiation. Kappa-B motif is a gene regulatory element found in promoters and enhancers of genes involved …
MCL	3	Fire Brick	4	MAST2	9606.ENSP00000354671	Microtubule-associated serine/threonine-protein kinase 2; Appears to link the dystrophin/utrophin network with microtubule filaments via the syntrophins. Phosphorylation of DMD or UTRN may modulate their affinities for associated proteins. Functions in a multi-protein complex in spermatid maturation. Regulates lipopolysaccharide-induced IL-12 synthesis in macrophages by forming a complex with TRA…
MCL	3	Fire Brick	4	NKX3-2	9606.ENSP00000371875	Homeobox protein Nkx-3.2; Transcriptional repressor that acts as a negative regulator of chondrocyte maturation. PLays a role in distal stomach development; required for proper antral-pyloric morphogenesis and development of antral-type epithelium. In concert with GSC, defines the structural components of the middle ear; required for tympanic ring and gonium development and in the regulation of t…
MCL	3	Fire Brick	4	USP24	9606.ENSP00000294383	Ubiquitin carboxyl-terminal hydrolase 24; Protease that can remove conjugated ubiquitin from target proteins and polyubiquitin chains. Deubiquitinates DDB2, preventing its proteasomal degradation; Ubiquitin specific peptidases
MCL	4	Brown	4	COL4A3	9606.ENSP00000379823	Collagen alpha-3(IV) chain; Type IV collagen is the major structural component of glomerular basement membranes (GBM), forming a 'chicken-wire' meshwork together with laminins, proteoglycans and entactin/nidogen; Collagens
MCL	4	Brown	4	COL4A5	9606.ENSP00000331902	Collagen alpha-5(IV) chain; Type IV collagen is the major structural component of glomerular basement membranes (GBM), forming a 'chicken-wire' meshwork together with laminins, proteoglycans and entactin/nidogen; Collagens
MCL	4	Brown	4	COL7A1	9606.ENSP00000332371	Collagen alpha-1(VII) chain; Stratified squamous epithelial basement membrane protein that forms anchoring fibrils which may contribute to epithelial basement membrane organization and adherence by interacting with extracellular matrix (ECM) proteins such as type IV collagen; Collagens
MCL	4	Brown	4	P4HA3	9606.ENSP00000401749	Prolyl 4-hydroxylase subunit alpha-3; Catalyzes the post-translational formation of 4- hydroxyproline in -Xaa-Pro-Gly- sequences in collagens and other proteins; Belongs to the P4HA family
MCL	5	Sienna	4	MUC12	9606.ENSP00000441929	Mucin-12; Involved in epithelial cell protection, adhesion modulation, and signaling. May be involved in epithelial cell growth regulation. Stimulated by both cytokine TNF-alpha and TGF- beta in intestinal epithelium; Mucins
MCL	5	Sienna	4	MUC16	9606.ENSP00000381008	Mucin-16; Thought to provide a protective, lubricating barrier against particles and infectious agents at mucosal surfaces; Mucins
MCL	5	Sienna	4	MUC5B	9606.ENSP00000436812	Mucin 5b, oligomeric mucus/gel-forming; Mucin-5B; Gel-forming mucin that is thought to contribute to the lubricating and viscoelastic properties of whole saliva and cervical mucus; Mucins
MCL	5	Sienna	4	MUC6	9606.ENSP00000406861	Mucin 6, oligomeric mucus/gel-forming; Mucin-6; May provide a mechanism for modulation of the composition of the protective mucus layer related to acid secretion or the presence of bacteria and noxious agents in the lumen. Plays an important role in the cytoprotection of epithelial surfaces and are used as tumor markers in a variety of cancers. May play a role in epithelial organogenesis; Mucins
MCL	6	Sandy Brown	3	ARID2	9606.ENSP00000335044	AT-rich interactive domain-containing protein 2; Involved in transcriptional activation and repression of select genes by chromatin remodeling (alteration of DNA-nucleosome topology). Required for the stability of the SWI/SNF chromatin remodeling complex SWI/SNF-B (PBAF). May be involved in targeting the complex to different genes. May be involved in regulating transcriptional activation of cardi…
MCL	6	Sandy Brown	3	BPTF	9606.ENSP00000307208	Nucleosome-remodeling factor subunit BPTF; Histone-binding component of NURF (nucleosome-remodeling factor), a complex which catalyzes ATP-dependent nucleosome sliding and facilitates transcription of chromatin. Specifically recognizes H3 tails trimethylated on 'Lys-4' (H3K4me3), which mark transcription start sites of virtually all active genes. May also regulate transcription through direct bin…
MCL	6	Sandy Brown	3	SETX	9606.ENSP00000224140	Probable helicase senataxin; Probable RNA/DNA helicase involved in diverse aspects of RNA metabolism and genomic integrity. Plays a role in transcription regulation by its ability to modulate RNA Polymerase II (Pol II) binding to chromatin and through its interaction with proteins involved in transcription. Contributes to the mRNA splicing efficiency and splice site selection. Required for the re…
MCL	7	Dark Golden Rod	3	CRISP1	9606.ENSP00000338276	Cysteine-rich secretory protein 1; May have a role in sperm-egg fusion and maturation; Belongs to the CRISP family
MCL	7	Dark Golden Rod	3	PKD1L2	9606.ENSP00000485105	Polycystic kidney disease protein 1-like 2; May function as an ion-channel regulator. May function as a G-protein-coupled receptor; C-type lectin domain containing
MCL	7	Dark Golden Rod	3	PKDREJ	9606.ENSP00000253255	Polycystic kidney disease and receptor for egg jelly-related protein; May have a central role in fertilization. May generate a Ca(2+) transporting channel directly involved in initiating the acrosome reaction of the sperm; Belongs to the polycystin family
MCL	8	Yellow	3	PKD1	9606.ENSP00000262304	Polycystin 1, transient receptor potential channel interacting; Polycystin-1; Involved in renal tubulogenesis. Involved in fluid-flow mechanosensation by the primary cilium in renal epithelium (By similarity). Acts as a regulator of cilium length, together with PKD2 (By similarity). The dynamic control of cilium length is essential in the regulation of mechanotransductive signaling (By similarity…
MCL	8	Yellow	3	PKHD1	9606.ENSP00000360158	PKHD1 ciliary IPT domain containing fibrocystin/polyductin; Fibrocystin; May be required for correct bipolar cell division through the regulation of centrosome duplication and mitotic spindle assembly. May be a receptor protein that acts in collecting-duct and biliary differentiation
MCL	8	Yellow	3	PLXND1	9606.ENSP00000317128	Plexin-D1; Cell surface receptor for SEMA4A and for class 3 semaphorins, such as SEMA3A, SEMA3C and SEMA3E. Plays an important role in cell-cell signaling, and in regulating the migration of a wide spectrum of cell types. Regulates the migration of thymocytes in the medulla. Regulates endothelial cell migration. Plays an important role in ensuring the specificity of synapse formation. Required fo…
MCL	9	Dark Golden Rod 2	3	E2F8	9606.ENSP00000481103	Transcription factor E2F8; Atypical E2F transcription factor that participates in various processes such as angiogenesis and polyploidization of specialized cells. Mainly acts as a transcription repressor that binds DNA independently of DP proteins and specifically recognizes the E2 recognition site 5'-TTTC[CG]CGC-3'. Directly represses transcription of classical E2F transcription factors such as…
MCL	9	Dark Golden Rod 2	3	MKI67	9606.ENSP00000357643	Proliferation marker protein Ki-67; Required to maintain individual mitotic chromosomes dispersed in the cytoplasm following nuclear envelope disassembly. Associates with the surface of the mitotic chromosome, the perichromosomal layer, and covers a substantial fraction of the chromosome surface. Prevents chromosomes from collapsing into a single chromatin mass by forming a steric and electrostat…
MCL	9	Dark Golden Rod 2	3	TICRR	9606.ENSP00000268138	Treslin; Regulator of DNA replication and S/M and G2/M checkpoints. Regulates the triggering of DNA replication initiation via its interaction with TOPBP1 by participating in CDK2-mediated loading of CDC45L onto replication origins. Required for the transition from pre-replication complex (pre-RC) to pre- initiation complex (pre-IC). Required to prevent mitotic entry after treatment with ionizing…
MCL	10	Khaki	3	ADAMTS10	9606.ENSP00000270328	A disintegrin and metalloproteinase with thrombospondin motifs 10; Metalloprotease that participate in microfibrils assembly. Microfibrils are extracellular matrix components occurring independently or along with elastin in the formation of elastic tissues; ADAM metallopeptidases with thrombospondin type 1 motif
MCL	10	Khaki	3	ADAMTS4	9606.ENSP00000356975	A disintegrin and metalloproteinase with thrombospondin motifs 4; Cleaves aggrecan, a cartilage proteoglycan, and may be involved in its turnover. May play an important role in the destruction of aggrecan in arthritic diseases. Could also be a critical factor in the exacerbation of neurodegeneration in Alzheimer disease. Cleaves aggrecan at the '392-Glu-|-Ala-393' site; ADAM metallopeptidases wit…
MCL	10	Khaki	3	THSD4	9606.ENSP00000347484	Thrombospondin type-1 domain-containing protein 4; Promotes FBN1 matrix assembly. Attenuates TGFB signaling, possibly by accelerating the sequestration of large latent complexes of TGFB or active TGFB by FBN1 microfibril assembly, thereby negatively regulating the expression of TGFB regulatory targets, such as POSTN (By similarity); ADAMTS like
MCL	11	Green	3	DIS3	9606.ENSP00000366997	DIS3 homolog, exosome endoribonuclease and 3'-5' exoribonuclease; Exosome complex exonuclease RRP44; Putative catalytic component of the RNA exosome complex which has 3'->5' exoribonuclease activity and participates in a multitude of cellular RNA processing and degradation events. In the nucleus, the RNA exosome complex is involved in proper maturation of stable RNA species such as rRNA, snRNA an…
MCL	11	Green	3	DIS3L2	9606.ENSP00000315569	DIS3-like exonuclease 2; 3'-5'-exoribonuclease that specifically recognizes RNAs polyuridylated at their 3' end and mediates their degradation. Component of an exosome-independent RNA degradation pathway that mediates degradation of both mRNAs and miRNAs that have been polyuridylated by a terminal uridylyltransferase, such as ZCCHC11/TUT4. Mediates degradation of cytoplasmic mRNAs that have been …
MCL	11	Green	3	SGK494	9606.ENSP00000301037	Uncharacterized serine/threonine-protein kinase SgK494; Belongs to the protein kinase superfamily. Ser/Thr protein kinase family
MCL	12	Medium Aqua Marine	3	OBSCN	9606.ENSP00000455507	Obscurin, cytoskeletal calmodulin and titin-interacting RhoGEF; Fibronectin type III domain containing
MCL	12	Medium Aqua Marine	3	RYR2	9606.ENSP00000355533	Ryanodine receptor 2; Calcium channel that mediates the release of Ca(2+) from the sarcoplasmic reticulum into the cytoplasm and thereby plays a key role in triggering cardiac muscle contraction. Aberrant channel activation can lead to cardiac arrhythmia. In cardiac myocytes, calcium release is triggered by increased Ca(2+) levels due to activation of the L-type calcium channel CACNA1C. The calci…
MCL	12	Medium Aqua Marine	3	TTN	9606.ENSP00000467141	Titin; Key component in the assembly and functioning of vertebrate striated muscles. By providing connections at the level of individual microfilaments, it contributes to the fine balance of forces between the two halves of the sarcomere. The size and extensibility of the cross-links are the main determinants of sarcomere extensibility properties of muscle. In non-muscle cells, seems to play a ro…
MCL	13	Aquamarine 3	3	CEP128	9606.ENSP00000451162	Centrosomal protein of 128 kda; Centrosomal protein 128
MCL	13	Aquamarine 3	3	ODF2	9606.ENSP00000403453	Outer dense fiber protein 2; Seems to be a major component of sperm tail outer dense fibers (ODF). ODFs are filamentous structures located on the outside of the axoneme in the midpiece and principal piece of the mammalian sperm tail and may help to maintain the passive elastic structures and elastic recoil of the sperm tail. May have a modulating influence on sperm motility. Functions as a genera…
MCL	13	Aquamarine 3	3	TSSK4	9606.ENSP00000339179	Testis-specific serine/threonine-protein kinase 4; May be involved in a signaling pathway during male germ cell development or mature sperm function (By similarity). Phosphorylates CREB1 on Ser-133 and stimulates downstream signaling; Belongs to the protein kinase superfamily. CAMK Ser/Thr protein kinase family
MCL	14	Aquamarine	3	DNAH1	9606.ENSP00000401514	Dynein heavy chain 1, axonemal; Force generating protein of cilia required for sperm flagellum motility. Produces force towards the minus ends of microtubules. Dynein has ATPase activity; the force-producing power stroke is thought to occur on release of ADP. Required in spermatozoa for the formation of the inner dynein arms and biogenesis of the axoneme; Belongs to the dynein heavy chain family
MCL	14	Aquamarine	3	DNAH17	9606.ENSP00000374490	Dynein heavy chain 17, axonemal; Force generating protein of respiratory cilia. Produces force towards the minus ends of microtubules. Dynein has ATPase activity; the force-producing power stroke is thought to occur on release of ADP. Involved in sperm motility; implicated in sperm flagellar assembly (By similarity); Belongs to the dynein heavy chain family
MCL	14	Aquamarine	3	DNAH6	9606.ENSP00000374045	Dynein heavy chain 6, axonemal; Force generating protein of respiratory cilia. Produces force towards the minus ends of microtubules. Dynein has ATPase activity; the force-producing power stroke is thought to occur on release of ADP (By similarity); Belongs to the dynein heavy chain family
MCL	15	Cyan	3	AGRN	9606.ENSP00000368678	Agrin; Agrin N-terminal 110 kDa subunit: is involved in regulation of neurite outgrowth probably due to the presence of the glycosaminoglcan (GAG) side chains of heparan and chondroitin sulfate attached to the Ser/Thr- and Gly/Ser-rich regions. Also involved in modulation of growth factor signaling (By similarity); Proteoglycans
MCL	15	Cyan	3	DOK7	9606.ENSP00000344432	Docking protein 7; Protein Dok-7; Probable muscle-intrinsic activator of MUSK that plays an essential role in neuromuscular synaptogenesis. Acts in aneural activation of MUSK and subsequent acetylcholine receptor (AchR) clustering in myotubes. Induces autophosphorylation of MUSK
MCL	15	Cyan	3	LAMC3	9606.ENSP00000354360	Laminin subunit gamma-3; Binding to cells via a high affinity receptor, laminin is thought to mediate the attachment, migration and organization of cells into tissues during embryonic development by interacting with other extracellular matrix components
MCL	16	Aquamarine 2	3	CROCC	9606.ENSP00000364691	Ciliary rootlet coiled-coil, rootletin; Rootletin; Major structural component of the ciliary rootlet, a cytoskeletal-like structure in ciliated cells which originates from the basal body at the proximal end of a cilium and extends proximally toward the cell nucleus (By similarity). Furthermore, is required for the correct positioning of the cilium basal body relative to the cell nucleus, to allow…
MCL	16	Aquamarine 2	3	SYNE1	9606.ENSP00000356224	Nesprin-1; Multi-isomeric modular protein which forms a linking network between organelles and the actin cytoskeleton to maintain the subcellular spatial organization. As a component of the LINC (LInker of Nucleoskeleton and Cytoskeleton) complex involved in the connection between the nuclear lamina and the cytoskeleton. The nucleocytoplasmic interactions established by the LINC complex play an i…
MCL	16	Aquamarine 2	3	SYNE2	9606.ENSP00000350719	Nesprin-2; Multi-isomeric modular protein which forms a linking network between organelles and the actin cytoskeleton to maintain the subcellular spatial organization. As a component of the LINC (LInker of Nucleoskeleton and Cytoskeleton) complex involved in the connection between the nuclear lamina and the cytoskeleton. The nucleocytoplasmic interactions established by the LINC complex play an i…
MCL	17	Sky Blue 5	3	CCP110	9606.ENSP00000370803	Centriolar coiled-coil protein of 110 kDa; Necessary for centrosome duplication at different stages of procentriole formation. Acts as a key negative regulator of ciliogenesis in collaboration with CEP97 by capping the mother centriole thereby preventing cilia formation. Also involved in promoting ciliogenesis. May play a role in the assembly of the mother centriole subdistal appendages (SDA) the…
MCL	17	Sky Blue 5	3	CENPJ	9606.ENSP00000371308	Centromere protein J; Plays an important role in cell division and centrosome function by participating in centriole duplication. Inhibits microtubule nucleation from the centrosome. Involved in the regulation of slow processive growth of centriolar microtubules. Acts as microtubule plus-end tracking protein that stabilizes centriolar microtubules and inhibits microtubule polymerization and exten…
MCL	17	Sky Blue 5	3	CEP192	9606.ENSP00000427550	Centrosomal protein of 192 kDa; Required for mitotic centrosome and spindle assembly. Appears to be a major regulator of pericentriolar material (PCM) recruitment, centrosome maturation, and centriole duplication; Protein phosphatase 1 regulatory subunits
MCL	18	Sky Blue 3	2	ACTN3	9606.ENSP00000422007	Alpha-actinin-3; F-actin cross-linking protein which is thought to anchor actin to a variety of intracellular structures. This is a bundling protein; Actinins
MCL	18	Sky Blue 3	2	TNS1	9606.ENSP00000171887	Tensin-1; Involved in fibrillar adhesion formation. May be involved in cell migration, cartilage development and in linking signal transduction pathways to the cytoskeleton; C2 tensin-type domain containing
MCL	19	Sky Blue	2	HYAL3	9606.ENSP00000337425	Hyaluronidase-3; Facilitates sperm penetration into the layer of cumulus cells surrounding the egg by digesting hyaluronic acid. Involved in induction of the acrosome reaction in the sperm. Involved in follicular atresia, the breakdown of immature ovarian follicles that are not selected to ovulate. Induces ovarian granulosa cell apoptosis, possibly via apoptotic signaling pathway involving CASP8 …
MCL	19	Sky Blue	2	IDUA	9606.ENSP00000247933	Alpha-L-iduronidase; Iduronidase, alpha-L-
MCL	20	Sky Blue 2	2	GRWD1	9606.ENSP00000253237	Glutamate-rich WD repeat-containing protein 1; Histone binding-protein that regulates chromatin dynamics and minichromosome maintenance (MCM) loading at replication origins, possibly by promoting chromatin openness; WD repeat domain containing
MCL	20	Sky Blue 2	2	RTCA	9606.ENSP00000260563	RNA 3'-terminal phosphate cyclase; Catalyzes the conversion of 3'-phosphate to a 2',3'- cyclic phosphodiester at the end of RNA. The mechanism of action of the enzyme occurs in 3 steps: (A) adenylation of the enzyme by ATP; (B) transfer of adenylate to an RNA-N3'P to produce RNA- N3'PP5'A; (C) and attack of the adjacent 2'-hydroxyl on the 3'- phosphorus in the diester linkage to produce the cycli…
MCL	21	Sky Blue 4	2	LSG1	9606.ENSP00000265245	Large subunit GTPase 1 homolog; GTPase required for the XPO1/CRM1-mediated nuclear export of the 60S ribosomal subunit. Probably acts by mediating the release of NMD3 from the 60S ribosomal subunit after export into the cytoplasm (Probable)
MCL	21	Sky Blue 4	2	ZNF662	9606.ENSP00000329264	Zinc finger protein 662; Zinc fingers C2H2-type
MCL	22	Cornflower Blue 2	2	DNHD1	9606.ENSP00000254579	Dynein heavy chain domain-containing protein 1; Dynein heavy chain domain 1
MCL	22	Cornflower Blue 2	2	TTC28	9606.ENSP00000381003	Tetratricopeptide repeat protein 28; During mitosis, may be involved in the condensation of spindle midzone microtubules, leading to the formation of midbody; Tetratricopeptide repeat domain containing
MCL	23	Blue	2	PIEZO2	9606.ENSP00000421377	Piezo-type mechanosensitive ion channel component 2; Component of a mechanosensitive channel required for rapidly adapting mechanically activated (MA) currents. Required for Merkel-cell mechanotransduction. Plays a major role in light- touch mechanosensation; Armadillo-like helical domain containing
MCL	23	Blue	2	TRPA1	9606.ENSP00000262209	Transient receptor potential cation channel subfamily A member 1; Receptor-activated non-selective cation channel involved in detection of pain and possibly also in cold perception and inner ear function. Has a central role in the pain response to endogenous inflammatory mediators and to a diverse array of volatile irritants, such as mustard oil, cinnamaldehyde, garlic and acrolein, an irritant f…
MCL	24	Cornflower Blue	2	SCARF1	9606.ENSP00000263071	Scavenger receptor class F member 1; Mediates the binding and degradation of acetylated low density lipoprotein (Ac-LDL). Mediates heterophilic interactions, suggesting a function as adhesion protein. Plays a role in the regulation of neurite-like outgrowth (By similarity); Scavenger receptors
MCL	24	Cornflower Blue	2	STAB1	9606.ENSP00000312946	Stabilin-1; Acts as a scavenger receptor for acetylated low density lipoprotein. Binds to both Gram-positive and Gram-negative bacteria and may play a role in defense against bacterial infection. When inhibited in endothelial tube formation assays, there is a marked decrease in cell-cell interactions, suggesting a role in angiogenesis. Involved in the delivery of newly synthesized CHID1/SI-CLP fr…
MCL	25	Medium Slate Blue	2	AQPEP	9606.ENSP00000350541	Aminopeptidase Q; Metalloprotease which may be important for placentation by regulating biological activity of key peptides at the embryo- maternal interface. On synthetic substrates it shows a marked preference for Leu-4-methylcoumaryl-7-amide (Leu-MCA) over Met- MCA, Arg-LCA and Lys-LCA. Cleaves the N-terminal amino acid of several peptides such as angiotensin-3, kisspeptin-10 and endokinin C
MCL	25	Medium Slate Blue	2	CHRDL2	9606.ENSP00000263671	Chordin-related protein 2 variant III; Chordin like 2
MCL	26	Purple	2	ITPR2	9606.ENSP00000370744	Inositol 1,4,5-trisphosphate receptor type 2; Receptor for inositol 1,4,5-trisphosphate, a second messenger that mediates the release of intracellular calcium. This release is regulated by cAMP both dependently and independently of PKA (By similarity); Cilia and flagella associated
MCL	26	Purple	2	PLCB3	9606.ENSP00000443631	1-phosphatidylinositol 4,5-bisphosphate phosphodiesterase beta-3; The production of the second messenger molecules diacylglycerol (DAG) and inositol 1,4,5-trisphosphate (IP3) is mediated by activated phosphatidylinositol-specific phospholipase C enzymes; C2 domain containing phospholipases
MCL	27	Medium Slate Blue 2	2	NOTCH4	9606.ENSP00000364163	Neurogenic locus notch homolog protein 4; Functions as a receptor for membrane-bound ligands Jagged1, Jagged2 and Delta1 to regulate cell-fate determination. Upon ligand activation through the released notch intracellular domain (NICD) it forms a transcriptional activator complex with RBPJ/RBPSUH and activates genes of the enhancer of split locus. Affects the implementation of differentiation, pr…
MCL	27	Medium Slate Blue 2	2	POGLUT1	9606.ENSP00000295588	Egf-domain serine glucosyl/xylosyltransferase; Protein O-glucosyltransferase 1; Dual specificity glycosyltransferase that catalyzes the transfer of glucose and xylose from UDP-glucose and UDP-xylose, respectively, to a serine residue found in the consensus sequence of C-X-S-X-P-C. Specifically targets extracellular EGF repeats of protein such as CRB2, F7, F9 and NOTCH2. Acts as a positive regulat…
MCL	28	Medium Purple	2	RPAP1	9606.ENSP00000306123	RNA polymerase II-associated protein 1; Forms an interface between the RNA polymerase II enzyme and chaperone/scaffolding protein, suggesting that it is required to connect RNA polymerase II to regulators of protein complex formation. Required for interaction of the RNA polymerase II complex with acetylated histone H3
MCL	28	Medium Purple	2	VPS8	9606.ENSP00000404704	Vacuolar protein sorting-associated protein 8 homolog; Plays a role in vesicle-mediated protein trafficking of the endocytic membrane transport pathway. Believed to act as a component of the putative CORVET endosomal tethering complexes which is proposed to be involved in the Rab5-to-Rab7 endosome conversion probably implicating MON1A/B, and via binding SNAREs and SNARE complexes to mediate tethe…
MCL	29	Medium Purple 2	2	ANO5	9606.ENSP00000315371	Anoctamin-5; Does not exhibit calcium-activated chloride channel (CaCC) activity; Anoctamins
MCL	29	Medium Purple 2	2	NELL2	9606.ENSP00000416341	Protein kinase C-binding protein NELL2; Required for neuron survival through the modulation of MAPK pathways (By similarity). Involved in the regulation of hypothalamic GNRH secretion and the control of puberty (By similarity)
MCL	30	Medium Purple 3	2	LAMB3	9606.ENSP00000375778	Laminin subunit beta-3; Binding to cells via a high affinity receptor, laminin is thought to mediate the attachment, migration and organization of cells into tissues during embryonic development by interacting with other extracellular matrix components
MCL	30	Medium Purple 3	2	PLEC	9606.ENSP00000323856	Plectin; Interlinks intermediate filaments with microtubules and microfilaments and anchors intermediate filaments to desmosomes or hemidesmosomes. Could also bind muscle proteins such as actin to membrane complexes in muscle. May be involved not only in the filaments network, but also in the regulation of their dynamics. Structural component of muscle. Isoform 9 plays a major role in the mainten…
MCL	31	Orchid 4	2	FRAS1	9606.ENSP00000326330	Fraser extracellular matrix complex subunit 1
MCL	31	Orchid 4	2	ITGA8	9606.ENSP00000367316	Integrin subunit alpha 8; Integrin alpha-8; Integrin alpha-8/beta-1 functions in the genesis of kidney and probably of other organs by regulating the recruitment of mesenchymal cells into epithelial structures. It recognizes the sequence R-G-D in a wide array of ligands including TNC, FN1, SPP1 TGFB1, TGFB3 and VTN. NPNT is probably its functional ligand in kidney genesis. Neuronal receptor for T…
MCL	32	Orchid 3	2	DGKA	9606.ENSP00000328405	Diacylglycerol kinase (atp); Diacylglycerol kinase alpha; Upon cell stimulation converts the second messenger diacylglycerol into phosphatidate, initiating the resynthesis of phosphatidylinositols and attenuating protein kinase C activity
MCL	32	Orchid 3	2	PLCE1	9606.ENSP00000360431	1-phosphatidylinositol 4,5-bisphosphate phosphodiesterase epsilon-1; The production of the second messenger molecules diacylglycerol (DAG) and inositol 1,4,5-trisphosphate (IP3) is mediated by activated phosphatidylinositol-specific phospholipase C enzymes. PLCE1 is a bifunctional enzyme which also regulates small GTPases of the Ras superfamily through its Ras guanine- exchange factor (RasGEF) ac…
MCL	33	Violet 3	2	GPC5	9606.ENSP00000366267	Glypican-5; Cell surface proteoglycan that bears heparan sulfate; Belongs to the glypican family
MCL	33	Violet 3	2	PTCH1	9606.ENSP00000332353	Protein patched homolog 1; Acts as a receptor for sonic hedgehog (SHH), indian hedgehog (IHH) and desert hedgehog (DHH). Associates with the smoothened protein (SMO) to transduce the hedgehog's proteins signal. Seems to have a tumor suppressor function, as inactivation of this protein is probably a necessary, if not sufficient step for tumorigenesis; Belongs to the patched family
MCL	34	Violet	2	CACNA1H	9606.ENSP00000334198	Voltage-dependent T-type calcium channel subunit alpha-1H; Voltage-sensitive calcium channels (VSCC) mediate the entry of calcium ions into excitable cells and are also involved in a variety of calcium-dependent processes, including muscle contraction, hormone or neurotransmitter release, gene expression, cell motility, cell division and cell death. The isoform alpha-1H gives rise to T-type calci…
MCL	34	Violet	2	CATSPERG	9606.ENSP00000386962	Cation channel sperm-associated protein subunit gamma; Probably involved in sperm cell hyperactivation via its association with CATSPER1. Sperm cell hyperactivation is needed for sperm motility which is essential late in the preparation of sperm for fertilization; Cation channels sperm associated
MCL	35	Violet 2	2	HTT	9606.ENSP00000347184	Huntingtin; May play a role in microtubule-mediated transport or vesicle function; Belongs to the huntingtin family
MCL	35	Violet 2	2	NBR1	9606.ENSP00000411250	NBR1, autophagy cargo receptor; Next to BRCA1 gene 1 protein; Acts probably as a receptor for selective autophagosomal degradation of ubiquitinated targets; Zinc fingers ZZ-type
MCL	36	Orchid	2	ABCA4	9606.ENSP00000359245	Atp-binding cassette, subfamily a (abc1), member 4; Retinal-specific ATP-binding cassette transporter; In the visual cycle, acts as an inward-directed retinoid flipase, retinoid substrates imported by ABCA4 from the extracellular or intradiscal (rod) membrane surfaces to the cytoplasmic membrane surface are all-trans-retinaldehyde (ATR) and N-retinyl-phosphatidyl-ethanolamine (NR-PE). Once transp…
MCL	36	Orchid	2	EYS	9606.ENSP00000424243	Protein eyes shut homolog; Required to maintain the integrity of photoreceptor cells; Belongs to the EYS family
MCL	37	Orchid 2	2	CLIP1	9606.ENSP00000479322	CAP-Gly domain-containing linker protein 1; Binds to the plus end of microtubules and regulates the dynamics of the microtubule cytoskeleton. Promotes microtubule growth and microtubule bundling. Links cytoplasmic vesicles to microtubules and thereby plays an important role in intracellular vesicle trafficking. Plays a role macropinocytosis and endosome trafficking
MCL	37	Orchid 2	2	FMN1	9606.ENSP00000479134	Formin-1; Plays a role in the formation of adherens junction and the polymerization of linear actin cables; Belongs to the formin homology family. Cappuccino subfamily
MCL	38	Hot Pink	2	ACE2	9606.ENSP00000389326	Angiotensin-converting enzyme 2; Carboxypeptidase which converts angiotensin I to angiotensin 1-9, a peptide of unknown function, and angiotensin II to angiotensin 1-7, a vasodilator. Also able to hydrolyze apelin- 13 and dynorphin-13 with high efficiency. May be an important regulator of heart function
MCL	38	Hot Pink	2	PRCP	9606.ENSP00000377055	Lysosomal Pro-X carboxypeptidase; Cleaves C-terminal amino acids linked to proline in peptides such as angiotensin II, III and des-Arg9-bradykinin. This cleavage occurs at acidic pH, but enzymatic activity is retained with some substrates at neutral pH; M14 carboxypeptidases
MCL	39	Hot Pink 2	2	CDH23	9606.ENSP00000381768	Cadherin related 23; Cadherin-23; Cadherins are calcium-dependent cell adhesion proteins. They preferentially interact with themselves in a homophilic manner in connecting cells. CDH23 is required for establishing and/or maintaining the proper organization of the stereocilia bundle of hair cells in the cochlea and the vestibule during late embryonic/early postnatal development. It is part of the …
MCL	39	Hot Pink 2	2	GPR98	9606.ENSP00000384582	G-protein coupled receptor 98; Receptor that may have an important role in the development of the central nervous system; Belongs to the G-protein coupled receptor 2 family. LN-TM7 subfamily
MCL	40	Pale Violet Red	2	MYH14	9606.ENSP00000470298	Myosin heavy chain 9/10/11/14; Myosin-14; Cellular myosin that appears to play a role in cytokinesis, cell shape, and specialized functions such as secretion and capping; Deafness associated genes
MCL	40	Pale Violet Red	2	MYH3	9606.ENSP00000464317	Myosin heavy chain 1/2/3/4/8/13/7b/15; Myosin-3; Muscle contraction; Belongs to the TRAFAC class myosin-kinesin ATPase superfamily. Myosin family
MCL	41	Pink	1	SCN10A	9606.ENSP00000390600	Sodium channel protein type 10 subunit alpha; Tetrodotoxin-resistant channel that mediates the voltage-dependent sodium ion permeability of excitable membranes. Assuming opened or closed conformations in response to the voltage difference across the membrane, the protein forms a sodium- selective channel through which sodium ions may pass in accordance with their electrochemical gradient. Plays a…
MCL	42	Light Coral	1	ANK3	9606.ENSP00000280772	Ankyrin-3; In skeletal muscle, required for costamere localization of DMD and betaDAG1 (By similarity). Membrane-cytoskeleton linker. May participate in the maintenance/targeting of ion channels and cell adhesion molecules at the nodes of Ranvier and axonal initial segments. Regulates KCNA1 channel activity in function of dietary Mg(2+) levels, and thereby contributes to the regulation of renal M…
